# Supplementary material for: Co-ordination and divergence of cell-specific transcription and translation of genes in arabidopsis root cells
Source: Ann Bot. 2014 Aug 22;114(6):1109–23. doi: 10.1093/aob/mcu151 (PMC4195562; doi:10.1093/aob/mcu151)
Supplement: Supplementary Data [file supp_mcu151_mcu151supp_table.csv]

SUPPLEMENTARY DATA
Gene List
	PCC	X	X.1	X.2	AEC	X.3	X.4	X.5	X.6	X.7	X.8	X.9
1	4CT	5CT	4CT	5CT	4CT		5CT		Motif 1		Motif 2
2	Uncoupling		Coupling		+	-	+	-
3									Transcriptome	Translatome	Transcriptome	Translatome
4	244910_s_at	244995_at	244904_at	244915_s_at	245368_at	244901_at	245130_at	244901_at	245186_at	245296_at	245736_at	245412_at
5	244911_at	245045_at	245033_at	244950_at	245660_at	244902_at	245352_at	244902_at	245258_at	245384_at	246203_at	245488_at
6	244919_at	245155_at	245052_at	245001_at	245684_at	244903_at	245980_at	244903_at	245296_at	245392_at	246988_at	245742_at
7	244925_at	245364_at	245080_at	245062_at	245980_at	244904_at	245996_at	244904_at	245331_at	245446_at	247354_at	245783_s_at
8	244936_at	245491_at	245090_at	245080_at	246451_at	244905_at	246885_at	244905_at	245385_at	245505_at	249013_at	245898_at
9	244983_at	245613_at	245117_at	245107_at	247426_at	244906_at	248089_at	244906_at	245392_at	245657_at	249027_at	246030_at
10	244992_s_at	245617_at	245137_at	245115_at	247860_at	244908_at	248154_at	244907_at	245416_at	245736_at	249585_at	246203_at
11	245046_at	245670_at	245144_at	245137_at	248465_at	244909_at	248995_at	244908_at	245495_at	246345_at	251075_at	246535_at
12	245091_at	245719_at	245201_at	245178_at	248995_at	244910_s_at	249020_at	244909_at	245499_at	246601_at	251370_at	246613_at
13	245187_s_at	245738_at	245271_at	245189_at	249534_at	244911_at	250896_at	244910_s_at	245505_at	247268_at	253741_at	246826_at
14	245218_s_at	245745_at	245309_at	245271_at	249656_at	244912_at	251899_at	244911_at	245650_at	247383_at	254386_at	247091_at
15	245237_at	245824_at	245348_at	245305_at	249955_at	244913_at	252657_at	244912_at	245706_at	247403_at	254579_at	247354_at
16	245266_at	245954_at	245360_at	245339_at	250108_at	244917_at	252975_s_at	244913_at	245740_at	247640_at	254829_at	247793_at
17	245327_at	245978_at	245361_at	245350_at	250120_at	244918_at	253000_at	244914_at	245761_at	247675_at	255111_at	247868_at
18	245375_at	246063_at	245381_at	245381_at	250264_at	244919_at	253014_at	244915_s_at	245990_at	247754_at	255842_at	248200_at
19	245440_at	246072_at	245392_at	245392_at	250322_at	244920_s_at	253856_at	244917_at	245998_at	248222_at	259439_at	248243_at
20	245470_at	246126_at	245413_at	245411_at	250629_at	244921_s_at	255155_at	244918_at	246215_at	248485_at	261522_at	248309_at
21	245502_at	246236_at	245416_at	245412_at	251009_at	244922_s_at	255637_at	244919_at	246389_at	249247_at	261605_at	248327_at
22	245615_at	246244_at	245423_at	245414_at	251503_at	244923_s_at	256519_at	244920_s_at	246429_at	249308_at	262969_at	248424_at
23	245654_at	246257_at	245504_at	245504_at	253076_at	244924_at	256631_at	244921_s_at	246919_at	249401_at	263005_at	248535_at
24	245656_at	246289_at	245505_at	245505_at	253120_at	244926_s_at	256736_at	244922_s_at	246958_at	249589_at	263387_at	248690_at
25	245763_at	246297_at	245583_at	245516_at	253122_at	244927_at	256801_at	244923_s_at	247107_at	249769_at	265014_at	248990_at
26	245874_at	246478_at	245593_at	245558_at	253388_at	244928_s_at	257114_at	244924_at	247116_at	249817_at	266428_at	249195_s_at
27	245888_at	246610_at	245604_at	245603_at	254046_at	244929_at	257297_at	244926_s_at	247318_at	250107_at	266500_at	249227_at
28	245907_at	246764_s_at	245641_at	245611_at	254192_at	244930_at	258577_at	244927_at	247357_at	250186_at	267256_s_at	249256_at
29	245928_s_at	246828_at	245663_at	245705_at	254744_at	244931_at	260181_at	244928_s_at	247404_at	250328_at		249289_at
30	245978_at	246850_at	245692_at	245749_at	254999_at	244932_at	260432_at	244929_at	247656_at	250517_at		249332_at
31	246051_at	246944_at	245702_at	245753_at	255550_at	244933_at	260443_at	244930_at	247754_at	250662_at		249585_at
32	246069_at	246957_at	245703_at	245758_at	256246_at	244934_at	260478_at	244931_at	247768_at	250697_at		249778_at
33	246166_at	247183_at	245712_at	245760_s_at	256252_at	244935_at	261984_at	244932_at	247775_at	250741_at		249810_at
34	246182_at	247255_at	245753_at	245768_at	256801_at	244936_at	262188_at	244933_at	247882_at	250860_at		249847_at
35	246204_at	247258_at	245758_at	245783_s_at	257114_at	244937_at	262421_at	244934_at	247964_at	251110_at		250165_at
36	246291_at	247388_s_at	245780_at	245863_s_at	257420_at	244938_at	263003_at	244935_at	247974_at	251189_at		250200_at
37	246360_at	247447_at	245914_at	245877_at	257954_at	244939_at	263201_at	244936_at	248031_at	251289_at		250269_at
38	246381_at	247462_at	245916_at	245952_at	258722_at	244940_at	264606_at	244937_at	248222_at	251563_at		250316_at
39	246424_at	247552_at	245998_at	245965_at	258926_s_at	244941_at	264900_at	244938_at	248248_at	252070_at		250474_at
40	246457_at	247616_at	246008_at	245971_at	259136_at	244942_at	264930_at	244939_at	248263_at	252185_at		250661_at
41	246469_at	247662_at	246022_at	245979_at	259431_at	244943_at	265658_at	244940_at	248443_at	252822_at		250717_at
42	246473_at	247668_at	246044_at	246002_at	260067_at	244944_s_at	267294_at	244941_at	248476_at	253539_at		250820_at
43	246474_at	247691_at	246046_at	246012_at	260173_at	244945_at		244942_at	248535_at	253791_at		250923_at
44	246514_at	248008_at	246098_at	246022_at	260208_s_at	244946_at		244943_at	248590_at	253828_at		251243_at
45	246567_at	248067_at	246133_at	246119_at	260239_at	244947_at		244944_s_at	248608_at	254018_at		251248_at
46	246577_at	248110_at	246144_at	246136_at	260415_at	244948_at		244945_at	248684_at	254305_at		251304_at
47	246630_at	248166_at	246146_at	246203_at	260429_at	244949_at		244946_at	248690_at	254348_at		251321_at
48	246684_at	248228_at	246156_at	246216_at	260468_at	244950_at		244947_at	248765_at	254952_at		251370_at
49	246707_at	248273_at	246162_at	246228_at	260620_at	244951_s_at		244948_at	248779_at	255068_at		251395_at
50	246711_at	248373_at	246178_s_at	246252_s_at	260887_at	244952_at		244949_at	248967_at	255327_at		251899_at
51	246713_at	248686_at	246203_at	246280_at	261022_at	244953_s_at		244950_at	248969_at	255617_at		252172_at
52	246721_at	248772_at	246205_at	246288_at	261272_at	244954_s_at		244951_s_at	249094_at	255764_at		252209_at
53	246937_at	248800_at	246292_at	246301_at	261280_at	244955_at		244952_at	249176_at	256405_at		252233_at
54	246959_at	248804_at	246311_at	246302_at	261363_at	244956_s_at		244953_s_at	249256_at	256681_at		252255_at
55	247012_at	248961_at	246376_at	246312_at	261834_at	244957_at		244954_s_at	249300_at	256880_at		252425_at
56	247016_at	249006_at	246425_at	246338_s_at	262421_at	244958_at		244955_at	249380_at	257824_at		252458_at
57	247081_at	249114_at	246436_at	246366_at	262584_at	244959_s_at		244956_s_at	249972_at	258103_at		252459_s_at
58	247174_at	249295_at	246466_at	246387_at	262767_at	244960_at		244957_at	250031_at	258193_at		252939_at
59	247303_at	249297_at	246491_at	246448_at	262797_at	244961_at		244958_at	250107_at	258456_at		252950_at
60	247388_s_at	249432_at	246526_at	246466_at	262865_at	244962_at		244959_s_at	250123_at	258480_at		252975_s_at
61	247450_at	249443_at	246584_at	246499_at	262953_at	244963_at		244960_at	250186_at	258807_at		252988_at
62	247524_at	249482_at	246591_at	246533_at	264481_at	244964_at		244961_at	250223_at	258811_at		253024_at
63	247614_at	249498_at	246609_at	246535_at	264687_at	244965_at		244962_at	250258_at	259169_at		253188_at
64	247645_at	249526_at	246611_at	246627_s_at	265245_at	244966_at		244963_at	250284_at	259379_at		253218_at
65	247661_at	249542_at	246612_at	246643_s_at	265277_at	244967_at		244964_at	250316_at	259381_s_at		253246_at
66	247662_at	249581_at	246622_at	246681_at	265397_at	244968_at		244965_at	250549_at	259694_at		253400_at
67	247665_at	249597_at	246642_s_at	246695_at	265772_at	244970_at		244966_at	250668_at	259767_s_at		253510_at
68	247668_at	249602_at	246727_at	246702_at	265954_at	244971_at		244967_at	250697_at	260334_at		253523_at
69	247691_at	249617_at	246742_at	246704_at	266110_at	244972_at		244968_at	250803_at	260466_at		253614_at
70	247703_at	249704_at	246759_at	246727_at	266342_at	244973_at		244969_at	250860_at	260549_at		253699_at
71	248008_at	249762_at	246763_at	246751_at	266448_s_at	244974_at		244970_at	250869_at	260748_at		253741_at
72	248033_s_at	249763_at	246797_at	246796_at	266470_at	244975_at		244971_at	250910_at	260798_at		253815_at
73	248038_at	249802_at	246814_at	246811_at	266798_at	244976_at		244972_at	250923_at	261261_at		253827_at
74	248047_at	249838_at	246826_at	246818_at	267613_at	244977_at		244973_at	251073_at	261467_at		253855_at
75	248068_at	249957_at	246833_at	246846_at		244979_at		244974_at	251154_at	261518_at		253875_at
76	248077_at	249965_at	246862_at	246848_at		244980_at		244975_at	251195_at	261754_at		254015_at
77	248088_at	249992_at	246891_at	246853_at		244981_at		244976_at	251207_at	262028_at		254227_at
78	248148_at	249999_at	246967_at	246930_at		244982_at		244977_at	251243_at	262402_at		254344_at
79	248292_at	250020_at	246983_at	246947_at		244983_at		244979_at	251248_at	262940_at		254361_at
80	248343_at	250093_at	246985_at	246984_at		244984_at		244980_at	251304_at	263013_at		254386_at
81	248373_at	250099_at	246999_at	247030_at		244985_at		244981_at	251321_at	263249_at		254474_at
82	248403_at	250166_at	247030_at	247033_at		244986_at		244982_at	251360_at	263314_at		254506_at
83	248405_at	250176_at	247035_at	247064_at		244987_s_at		244983_at	251996_at	264346_at		254515_at
84	248503_at	250236_at	247075_at	247105_at		244988_s_at		244984_at	252070_at	264449_at		254718_at
85	248505_at	250295_at	247089_at	247132_at		244989_s_at		244985_at	252501_at	264512_at		254756_at
86	248553_at	250387_at	247110_at	247134_at		244990_s_at		244986_at	252746_at	264649_at		254914_at
87	248566_s_at	250396_at	247126_at	247140_at		244991_s_at		244987_s_at	252786_at	264693_at		255037_at
88	248599_at	250425_at	247199_at	247160_at		244992_s_at		244988_s_at	253002_at	264826_at		255064_at
89	248651_at	250631_at	247202_at	247199_at		244993_s_at		244989_s_at	253011_at	264926_at		255110_at
90	248662_at	250887_at	247262_at	247210_at		244994_at		244990_s_at	253045_at	265460_at		255264_at
91	248800_at	250965_at	247284_at	247336_at		244995_at		244991_s_at	253113_at	266290_at		255528_at
92	248804_at	251024_at	247301_at	247354_at		244996_at		244992_s_at	253171_at	266500_at		255690_at
93	248860_at	251031_at	247311_at	247386_at		244997_at		244993_s_at	253188_at	266757_at		255726_at
94	249039_at	251172_at	247356_at	247418_at		244998_at		244994_at	253393_at	267136_at		255860_at
95	249090_at	251211_s_at	247418_at	247427_at		244999_at		244995_at	253510_at	267346_at		255876_at
96	249114_at	251214_at	247420_at	247544_at		245000_at		244996_at	253791_at	267402_at		255880_at
97	249191_at	251229_at	247432_at	247620_at		245001_at		244997_at	253818_at	AFFX-r2-Ec-bioC-5_at		256062_at
98	249192_at	251299_at	247471_at	247637_at		245002_at		244998_at	253875_at			256528_at
99	249257_at	251449_at	247514_at	247638_at		245003_at		244999_at	253983_at			256598_at
100	249278_at	251490_at	247610_at	247660_at		245004_at		245000_at	254018_at			256621_at
101	249516_s_at	251511_at	247620_at	247698_at		245005_at		245001_at	254057_at			256933_at
102	249517_at	251574_at	247632_at	247744_at		245006_at		245002_at	254191_at			256937_at
103	249567_at	251590_at	247637_at	247768_at		245007_at		245003_at	254227_at			257054_at
104	249585_at	251598_at	247638_at	247774_at		245008_at		245004_at	254305_at			257061_at
105	249597_at	251603_at	247651_at	247788_at		245009_at		245005_at	254348_at			257203_at
106	249599_at	251717_at	247660_at	247797_at		245010_at		245006_at	254361_at			257245_at
107	249615_x_at	251728_at	247733_at	247858_at		245011_at		245007_at	254374_at			257371_at
108	249629_at	251751_at	247745_at	247950_at		245013_at		245008_at	254551_at			257481_at
109	249645_at	251833_at	247843_at	248040_at		245014_at		245009_at	254577_at			257611_at
110	249706_at	251863_at	247906_at	248041_at		245015_at		245010_at	254710_at			257832_at
111	249737_at	252182_at	247920_at	248071_at		245016_at		245011_at	255016_at			257895_at
112	249758_at	252263_at	247923_at	248094_at		245017_at		245013_at	255037_at			257923_at
113	249917_at	252558_at	247975_at	248104_at		245018_at		245014_at	255068_at			258109_at
114	249926_at	252650_at	247985_at	248160_at		245019_at		245015_at	255365_at			258249_s_at
115	249965_at	252722_at	247999_at	248167_at		245020_at		245016_at	255572_at			258369_at
116	250116_at	252725_at	248014_at	248176_at		245021_at		245017_at	255626_at			258527_at
117	250246_at	252748_at	248210_at	248178_at		245022_at		245018_at	255645_at			258599_at
118	250295_at	252819_at	248278_at	248258_at		245023_at		245019_at	256062_at			258787_at
119	250341_at	252861_at	248280_at	248270_at		245024_at		245020_at	256537_at			259291_at
120	250387_at	252879_at	248304_at	248286_at		245025_at		245021_at	256569_at			259345_s_at
121	250486_at	252898_at	248316_at	248364_at		245026_at		245022_at	256875_at			259358_at
122	250505_at	252932_at	248344_at	248407_at		245031_at		245023_at	257245_at			259364_at
123	250605_at	253025_at	248402_at	248424_at		245033_at		245024_at	257476_at			259439_at
124	250642_at	253035_at	248428_at	248428_at		245036_at		245025_at	257600_at			259624_at
125	250682_x_at	253043_at	248433_at	248431_at		245037_at		245026_at	257611_at			259737_at
126	250683_x_at	253054_at	248548_at	248462_at		245041_at		245028_at	257670_at			259857_at
127	250751_at	253069_at	248560_at	248472_at		245042_at		245031_at	257698_at			259987_at
128	250793_at	253127_at	248574_at	248502_at		245044_at		245033_at	257715_at			260327_at
129	250797_at	253145_at	248606_at	248540_at		245047_at		245034_at	257722_at			260386_at
130	250878_at	253156_at	248628_at	248543_at		245048_at		245035_at	257845_at			260394_at
131	250925_at	253334_at	248679_at	248545_at		245049_at		245036_at	257956_at			260454_at
132	250938_at	253339_at	248685_at	248565_at		245050_at		245037_at	257960_at			260505_at
133	250960_at	253376_at	248703_at	248574_at		245051_at		245038_at	258049_at			260643_at
134	251211_s_at	253379_at	248717_at	248577_at		245054_at		245040_at	258103_at			260941_at
135	251220_at	253395_at	248722_at	248604_at		245055_at		245041_at	258160_at			261023_at
136	251295_at	253421_at	248761_at	248675_at		245056_at		245042_at	258170_at			261165_at
137	251299_at	253428_at	248765_at	248722_at		245060_at		245044_at	258193_at			261226_at
138	251364_at	253506_at	248767_at	248749_at		245062_at		245046_at	258277_at			261308_at
139	251504_at	253653_at	248791_at	248761_at		245063_at		245047_at	258385_at			261385_at
140	251520_at	253656_at	248808_at	248770_at		245065_at		245048_at	258434_at			261464_at
141	251565_at	253667_at	248879_at	248832_at		245066_at		245049_at	258807_at			261509_at
142	251590_at	253671_at	248887_at	248848_at		245067_at		245050_at	258876_at			261522_at
143	251727_at	253744_s_at	248889_at	248877_at		245074_at		245051_at	259116_at			261540_at
144	251730_at	253804_at	248901_at	249013_at		245077_at		245054_at	259302_at			261570_at
145	251771_at	253820_at	248922_at	249027_at		245079_at		245055_at	259329_at			261586_at
146	251777_s_at	253909_at	249013_at	249098_at		245083_at		245056_at	259379_at			261605_at
147	252084_at	253948_at	249019_at	249102_at		245084_at		245058_at	259520_at			261685_at
148	252139_at	254010_at	249094_at	249104_at		245086_at		245060_at	259616_at			261713_at
149	252153_at	254011_at	249098_at	249138_at		245088_at		245061_at	259694_at			261727_at
150	252365_at	254016_at	249103_at	249199_at		245091_at		245062_at	259765_at			261866_at
151	252482_at	254036_at	249110_at	249227_at		245096_at		245065_at	259864_at			261970_at
152	252555_at	254113_at	249118_at	249247_at		245098_at		245066_at	259987_at			262181_at
153	252569_at	254164_at	249147_at	249337_at		245103_at		245067_at	260007_at			262318_at
154	252613_at	254176_at	249199_at	249345_at		245104_at		245074_at	260334_at			262452_at
155	252641_at	254180_at	249201_at	249359_at		245110_at		245077_at	260350_at			262478_at
156	252658_at	254214_at	249248_at	249384_at		245111_at		245078_at	260548_at			262649_at
157	252664_at	254351_at	249272_at	249538_at		245112_at		245079_at	260770_at			262834_at
158	252722_at	254508_at	249336_at	249596_s_at		245114_at		245081_at	260805_at			263005_at
159	252748_at	254581_at	249372_at	249601_at		245117_at		245083_at	260831_at			263227_at
160	252818_at	254754_at	249384_at	249651_at		245118_at		245084_at	260974_at			263284_at
161	252819_at	254766_at	249435_at	249666_at		245119_at		245086_at	260993_at			263327_at
162	252861_at	254767_s_at	249441_at	249672_at		245121_at		245088_at	261023_at			263330_at
163	252895_at	254859_at	249474_s_at	249741_at		245122_at		245095_at	261100_at			263365_at
164	252897_at	254895_at	249518_at	249756_at		245123_at		245096_at	261114_at			263386_at
165	252903_at	254915_s_at	249584_s_at	249767_at		245124_at		245097_at	261133_at			263387_at
166	252959_at	255214_at	249619_at	249791_at		245129_at		245098_at	261187_at			263437_at
167	253036_at	255344_s_at	249658_s_at	249792_at		245131_s_at		245103_at	261467_at			263473_at
168	253042_at	255384_at	249701_at	249810_at		245133_at		245104_at	261558_at			263534_at
169	253048_at	255398_at	249721_at	249925_at		245136_at		245105_at	261574_at			263632_at
170	253069_at	255419_at	249724_at	249984_at		245137_at		245109_at	261596_at			263650_at
171	253117_at	255631_at	249742_at	249995_at		245138_at		245112_at	261682_at			263673_at
172	253127_at	255648_at	249785_at	250001_at		245140_at		245114_at	261684_at			263869_at
173	253189_at	255663_at	249803_at	250024_at		245141_at		245117_at	261754_at			264010_at
174	253190_at	255702_at	249882_at	250046_at		245142_at		245118_at	261868_s_at			264078_at
175	253199_at	255840_at	249894_at	250055_at		245143_at		245119_at	262028_at			264210_at
176	253235_at	255853_at	249903_at	250094_at		245146_at		245121_at	262162_at			264404_at
177	253281_at	255877_at	249925_at	250107_at		245149_at		245122_at	262314_at			264501_at
178	253339_at	255931_at	249941_at	250165_at		245156_at		245123_at	262318_at			264577_at
179	253398_at	255933_at	249951_at	250182_at		245160_at		245124_at	262357_at			264647_at
180	253422_at	255935_at	249988_at	250197_at		245164_at		245126_at	262551_at			264717_at
181	253441_at	255943_at	250078_at	250200_at		245173_at		245128_at	262728_at			265014_at
182	253460_at	255976_at	250107_at	250230_at		245175_at		245129_at	262806_at			265026_at
183	253623_at	256016_at	250108_at	250239_at		245178_at		245131_s_at	262905_at			265031_at
184	253653_at	256066_at	250109_at	250253_at		245181_at		245133_at	263012_at			265341_at
185	253701_at	256163_at	250119_at	250254_at		245184_at		245136_at	263365_at			265645_at
186	253725_at	256365_at	250152_at	250282_at		245185_at		245137_at	263370_at			265680_at
187	253793_at	256394_at	250169_at	250285_at		245188_at		245138_at	263491_at			265870_at
188	253799_at	256408_at	250185_at	250330_at		245190_at		245140_at	264044_at			265987_at
189	253850_at	256471_at	250197_at	250363_at		245197_at		245141_at	264323_at			266225_at
190	253859_at	256475_s_at	250253_at	250380_at		245200_at		245142_at	264340_at			266276_at
191	253890_s_at	256555_at	250272_at	250395_at		245201_at		245143_at	264346_at			266356_at
192	254005_at	256557_at	250292_at	250402_at		245203_at		245146_at	264386_at			266428_at
193	254066_at	256672_at	250320_at	250443_at		245204_at		245149_at	264497_at			266545_at
194	254077_at	256790_at	250322_at	250458_s_at		245209_at		245154_at	264512_at			266613_at
195	254124_at	256808_at	250328_at	250474_at		245210_at		245155_at	264826_at			266644_at
196	254164_at	256836_at	250330_at	250512_at		245214_at		245156_at	265025_at			266708_at
197	254212_at	256858_at	250362_at	250518_at		245215_at		245157_at	265173_at			266884_at
198	254232_at	256988_s_at	250374_at	250531_at		245216_at		245159_at	265204_at			266978_at
199	254235_at	256990_at	250378_at	250541_at		245217_at		245160_at	265719_at			267058_at
200	254246_at	257001_at	250395_at	250570_at		245219_at		245161_at	265729_at			267121_at
201	254259_s_at	257011_at	250431_at	250602_s_at		245221_s_at		245162_at	265769_at			267127_at
202	254295_at	257055_at	250462_at	250672_at		245222_at		245164_at	265948_at			267256_s_at
203	254307_at	257067_at	250474_at	250691_at		245223_at		245169_at	265962_at			267307_at
204	254334_at	257089_at	250478_at	250697_at		245224_at		245170_at	266004_at			267388_at
205	254419_at	257094_at	250503_at	250709_at		245226_at		245173_at	266209_at			267550_at
206	254467_at	257276_at	250516_at	250717_at		245227_s_at		245175_at	266225_at			267606_at
207	254595_at	257279_at	250549_at	250718_at		245235_at		245178_at	266369_at
208	254671_at	257281_s_at	250555_at	250770_at		245242_at		245181_at	266458_at
209	254692_at	257437_s_at	250568_at	250781_at		245244_at		245182_at	266757_at
210	254731_at	257445_x_at	250602_s_at	250828_at		245247_at		245183_at	266809_at
211	254741_s_at	257495_at	250621_at	250833_at		245248_at		245185_at	267120_at
212	254751_at	257566_x_at	250646_at	250860_at		245250_at		245187_s_at	267136_at
213	254782_at	257638_at	250672_at	250867_at		245251_at		245190_at	267340_at
214	254924_at	257653_at	250685_at	250906_at		245253_at		245191_at	267358_at
215	254958_at	257681_at	250697_at	250919_at		245255_at		245193_at	267364_at
216	254967_at	257740_at	250707_at	250932_s_at		245256_at		245197_at	267497_at
217	254969_at	257789_at	250732_at	250950_at		245257_at		245200_at	AFFX-r2-At-GAPDH-5_s_at
218	254970_at	257886_at	250766_at	250975_at		245258_at		245201_at
219	255042_at	258081_at	250809_at	250977_at		245260_at		245202_at
220	255066_at	258582_at	250831_at	251008_at		245263_at		245203_at
221	255108_at	258608_at	250858_at	251015_at		245264_at		245204_at
222	255140_x_at	258733_at	250860_at	251032_at		245265_at		245207_at
223	255170_at	258999_at	250868_at	251042_at		245267_at		245209_at
224	255234_at	259003_at	250888_at	251140_at		245268_at		245210_at
225	255241_at	259007_at	250889_at	251216_at		245270_at		245214_at
226	255420_at	259049_at	250919_at	251259_at		245271_at		245215_at
227	255427_at	259179_at	250950_at	251273_at		245272_at		245216_at
228	255470_at	259224_at	250955_at	251301_at		245273_at		245217_at
229	255471_at	259268_at	251009_at	251328_at		245275_at		245218_s_at
230	255483_at	259281_at	251042_at	251339_at		245277_at		245219_at
231	255589_s_at	259319_at	251059_at	251370_at		245278_at		245221_s_at
232	255609_s_at	259321_at	251069_at	251419_at		245281_at		245222_at
233	255628_at	259333_at	251072_at	251479_at		245283_at		245223_at
234	255636_at	259350_at	251131_at	251508_at		245285_s_at		245224_at
235	255638_at	259365_at	251144_at	251509_at		245288_at		245226_at
236	255656_at	259383_at	251180_at	251531_at		245290_at		245227_s_at
237	255683_at	259418_at	251196_at	251565_at		245293_at		245231_at
238	255686_at	259494_at	251215_at	251578_at		245294_at		245232_at
239	255699_at	259534_at	251238_at	251585_at		245296_at		245233_at
240	255711_at	259540_at	251244_at	251605_at		245297_at		245235_at
241	255800_at	259756_at	251246_at	251637_at		245300_at		245236_at
242	255814_at	259758_s_at	251265_at	251704_at		245301_at		245239_at
243	255840_at	259838_at	251266_at	251743_at		245302_at		245240_at
244	255921_at	259843_at	251289_at	251767_at		245306_at		245241_at
245	255966_at	259906_at	251301_at	251805_at		245307_at		245242_at
246	256000_at	259996_at	251365_at	251824_at		245314_at		245243_at
247	256020_at	260136_at	251370_at	251862_at		245315_at		245244_at
248	256045_at	260260_at	251411_at	251866_at		245317_at		245247_at
249	256046_at	260264_at	251421_at	251918_at		245319_at		245248_at
250	256095_at	260308_at	251427_at	252096_at		245322_at		245250_at
251	256096_at	260312_at	251443_at	252137_at		245323_at		245251_at
252	256103_at	260381_at	251484_at	252141_at		245324_at		245252_at
253	256144_at	260480_at	251493_at	252193_at		245329_at		245253_at
254	256163_at	260508_at	251494_at	252209_at		245333_at		245254_at
255	256184_at	260698_at	251508_at	252216_at		245336_at		245255_at
256	256236_at	260864_at	251556_at	252249_at		245337_at		245256_at
257	256254_at	260866_at	251578_at	252276_at		245338_at		245257_at
258	256260_at	260915_at	251596_at	252298_at		245340_at		245258_at
259	256309_at	261037_at	251635_at	252302_at		245343_at		245260_at
260	256327_at	261108_at	251651_at	252326_at		245344_at		245263_at
261	256369_at	261122_at	251688_at	252337_at		245345_at		245264_at
262	256372_at	261149_s_at	251803_at	252365_at		245346_at		245265_at
263	256468_at	261255_at	251815_at	252375_at		245347_at		245267_at
264	256498_at	261261_at	251824_at	252420_at		245349_at		245268_at
265	256512_at	261282_at	251849_at	252453_at		245350_at		245270_at
266	256588_at	261290_at	251864_at	252496_at		245356_at		245271_at
267	256592_at	261291_at	251942_at	252545_at		245362_at		245272_at
268	256692_at	261328_at	251986_at	252638_at		245365_at		245273_at
269	256699_at	261433_s_at	252001_at	252639_at		245366_at		245274_at
270	256708_at	261442_at	252006_at	252703_at		245367_at		245275_at
271	256709_at	261500_at	252018_at	252817_at		245371_at		245276_at
272	256767_at	261564_at	252034_at	252854_at		245373_s_at		245277_at
273	256880_at	261714_at	252040_at	252950_at		245374_at		245278_at
274	256889_at	261751_at	252047_at	252964_at		245375_at		245279_at
275	256963_at	261876_at	252096_at	252980_at		245376_at		245281_at
276	257001_at	261922_at	252098_at	252983_at		245378_at		245282_at
277	257063_s_at	261948_at	252101_at	252984_at		245380_at		245285_s_at
278	257076_at	262021_at	252125_at	252993_at		245390_at		245288_at
279	257153_at	262136_at	252164_at	253040_at		245391_at		245289_at
280	257188_at	262152_s_at	252190_at	253065_at		245393_at		245290_at
281	257364_at	262180_at	252195_at	253075_at		245394_at		245293_at
282	257452_at	262185_at	252277_at	253082_at		245396_at		245294_at
283	257499_at	262233_at	252326_at	253120_at		245397_at		245295_at
284	257534_at	262255_at	252337_at	253142_at		245399_at		245296_at
285	257569_at	262257_at	252347_at	253144_at		245400_at		245300_at
286	257575_at	262287_at	252361_at	253147_at		245402_at		245301_at
287	257590_s_at	262328_at	252362_at	253160_at		245403_at		245302_at
288	257598_at	262333_at	252441_at	253224_at		245407_at		245306_at
289	257609_at	262378_at	252453_at	253255_at		245414_at		245307_at
290	257641_s_at	262391_at	252457_at	253310_at		245419_at		245309_at
291	257653_at	262538_at	252472_at	253320_at		245420_at		245310_at
292	257758_at	262554_at	252545_at	253375_at		245421_at		245311_at
293	257925_at	262606_at	252607_at	253386_at		245425_at		245314_at
294	257967_at	262696_at	252626_at	253401_at		245427_at		245315_at
295	257992_at	262798_at	252638_at	253404_at		245431_at		245319_at
296	258057_at	262894_at	252639_at	253424_at		245432_at		245321_at
297	258112_at	262943_at	252660_at	253431_at		245434_at		245322_at
298	258129_at	263044_at	252703_at	253468_at		245436_at		245323_at
299	258131_at	263078_at	252764_at	253494_at		245437_at		245324_at
300	258157_at	263124_at	252765_at	253564_at		245441_at		245328_at
301	258272_at	263271_s_at	252789_s_at	253572_at		245443_at		245329_at
302	258295_at	263368_at	252824_at	253588_at		245444_at		245331_at
303	258342_at	263417_at	252906_at	253589_at		245445_at		245333_at
304	258375_at	263625_at	252943_at	253614_at		245447_at		245336_at
305	258459_at	263833_at	252962_at	253650_at		245448_at		245337_at
306	258582_at	263858_at	252997_at	253680_at		245450_at		245338_at
307	258608_at	263862_at	253076_at	253704_at		245451_at		245340_at
308	258753_at	263930_at	253090_at	253758_at		245453_at		245344_at
309	258754_at	263936_at	253099_s_at	253764_s_at		245454_at		245346_at
310	258767_at	263964_at	253120_at	253827_at		245458_at		245347_at
311	258836_at	264042_at	253134_at	253851_at		245462_at		245348_at
312	258838_at	264142_at	253136_at	253908_at		245465_at		245349_at
313	258999_at	264218_at	253166_at	253934_at		245467_at		245350_at
314	259000_at	264301_at	253167_at	253936_at		245468_at		245354_at
315	259049_at	264302_at	253219_at	253957_at		245470_at		245355_at
316	259084_at	264353_at	253252_at	254015_at		245475_at		245356_at
317	259086_at	264359_at	253255_at	254045_at		245478_at		245358_at
318	259093_at	264420_at	253284_at	254048_at		245479_at		245362_at
319	259108_at	264497_at	253304_at	254057_at		245483_at		245363_at
320	259124_at	264544_s_at	253316_s_at	254075_at		245484_at		245365_at
321	259205_at	264554_at	253323_at	254121_at		245486_x_at		245366_at
322	259248_at	264675_at	253356_at	254150_at		245490_at		245367_at
323	259319_at	264875_at	253413_at	254155_at		245493_at		245369_at
324	259358_at	264890_at	253429_at	254178_at		245494_at		245371_at
325	259383_at	264905_at	253440_at	254197_at		245496_at		245373_s_at
326	259460_at	265256_at	253452_at	254270_at		245498_at		245375_at
327	259535_at	265285_at	253501_at	254292_at		245500_at		245376_at
328	259636_at	265291_at	253618_at	254298_at		245507_at		245378_at
329	259657_at	265343_at	253633_at	254317_at		245510_at		245379_at
330	259781_at	265497_at	253650_at	254342_at		245511_at		245380_at
331	259856_at	265500_at	253657_at	254346_at		245512_at		245381_at
332	259903_at	265529_at	253680_at	254348_at		245513_at		245383_at
333	259914_at	265560_at	253696_at	254425_at		245514_at		245388_at
334	259931_at	265561_s_at	253707_at	254449_at		245516_at		245389_at
335	260073_at	265562_at	253722_at	254457_at		245518_at		245390_at
336	260099_at	265580_at	253753_at	254527_at		245519_at		245391_at
337	260111_at	265607_at	253795_at	254536_at		245523_at		245393_at
338	260134_at	265612_at	253952_at	254547_at		245524_at		245396_at
339	260147_at	265653_at	253974_at	254556_at		245525_at		245397_at
340	260188_at	265655_at	253999_at	254560_at		245526_at		245399_at
341	260201_at	265681_at	254001_at	254582_at		245527_at		245400_at
342	260228_at	265687_s_at	254007_s_at	254612_at		245531_at		245401_at
343	260381_at	265713_at	254040_at	254667_at		245535_at		245402_at
344	260384_at	265724_at	254047_at	254672_at		245538_at		245403_at
345	260435_at	265742_at	254048_at	254693_at		245540_at		245411_at
346	260573_at	265770_at	254121_at	254715_at		245542_at		245414_at
347	260698_at	265774_at	254160_at	254729_at		245545_at		245419_at
348	260724_at	265809_at	254181_at	254734_at		245549_at		245420_at
349	260726_at	265815_at	254202_at	254736_at		245551_at		245421_at
350	260756_at	265845_at	254262_at	254774_at		245554_at		245422_at
351	260794_at	265953_at	254266_at	254797_at		245555_at		245425_at
352	260821_at	265966_at	254292_at	254803_at		245556_at		245427_at
353	260853_at	265972_at	254303_at	254828_at		245557_at		245429_at
354	260866_at	265994_at	254305_at	254847_at		245558_at		245430_at
355	260930_at	266115_at	254376_at	254860_at		245566_at		245431_at
356	260940_at	266164_at	254380_at	254867_at		245570_at		245432_at
357	260942_s_at	266248_at	254392_at	254914_at		245575_at		245434_at
358	261000_at	266374_at	254408_at	254920_at		245581_at		245437_at
359	261024_at	266402_at	254423_at	254931_at		245583_at		245442_at
360	261063_at	266471_at	254449_at	254944_at		245585_at		245443_at
361	261068_at	266529_at	254536_at	254990_at		245587_at		245444_at
362	261094_at	266538_at	254547_at	255037_at		245589_at		245445_at
363	261149_s_at	266548_at	254607_at	255053_at		245594_at		245447_at
364	261172_at	266621_at	254608_at	255110_at		245596_at		245448_at
365	261289_at	266637_at	254612_at	255116_at		245605_at		245449_at
366	261329_at	266919_at	254632_at	255120_x_at		245606_at		245450_at
367	261347_at	266971_at	254647_at	255297_x_at		245608_at		245451_at
368	261440_at	266972_at	254667_at	255307_at		245609_at		245453_at
369	261450_s_at	267065_at	254674_at	255311_at		245612_at		245454_at
370	261497_x_at	267228_at	254693_at	255347_at		245613_at		245458_at
371	261502_at	267230_at	254697_at	255365_at		245614_at		245459_at
372	261606_at	267331_at	254705_at	255430_at		245616_at		245462_at
373	261608_at	267447_at	254722_at	255436_at		245617_at		245465_at
374	261631_at	267534_at	254729_at	255464_s_at		245621_at		245467_at
375	261708_at	AFFX-r2-Ec-bioC-3_at	254840_at	255528_at		245624_at		245468_at
376	261732_at	AFFX-ThrX-5_at	254843_at	255602_at		245626_at		245470_at
377	261818_at		254853_at	255625_at		245627_at		245472_at
378	261958_at		254920_at	255637_at		245631_at		245475_at
379	262027_at		254933_at	255649_at		245633_at		245476_at
380	262080_at		254936_at	255684_at		245634_at		245478_at
381	262082_s_at		254951_at	255714_at		245635_at		245479_at
382	262127_at		254977_s_at	255723_at		245636_at		245483_at
383	262136_at		254994_at	255738_at		245642_at		245486_x_at
384	262233_at		255032_at	255739_at		245643_at		245487_at
385	262260_at		255038_at	255866_at		245646_x_at		245490_at
386	262300_at		255046_at	255873_at		245649_at		245491_at
387	262328_at		255103_at	255880_at		245651_s_at		245493_at
388	262364_at		255116_at	255881_at		245652_at		245494_at
389	262386_at		255121_at	255896_at		245654_at		245496_at
390	262389_at		255123_at	255898_at		245655_at		245498_at
391	262391_at		255192_at	255925_at		245661_at		245500_at
392	262399_at		255255_at	255984_at		245662_at		245501_at
393	262445_at		255268_at	255994_at		245664_at		245502_at
394	262509_at		255285_at	255995_at		245665_at		245506_at
395	262520_at		255293_at	256005_at		245667_at		245507_at
396	262543_at		255296_at	256089_at		245668_at		245508_at
397	262557_at		255311_at	256119_at		245669_at		245510_at
398	262668_at		255327_at	256121_at		245671_at		245511_at
399	262696_at		255348_at	256148_at		245673_at		245512_at
400	262818_at		255403_at	256149_at		245675_at		245513_at
401	262899_at		255477_at	256172_at		245678_at		245514_at
402	262906_at		255585_at	256174_at		245679_at		245516_at
403	262944_at		255595_at	256217_at		245683_at		245517_at
404	262979_s_at		255597_at	256271_at		245691_at		245518_at
405	263078_at		255635_at	256326_at		245693_at		245519_at
406	263106_at		255658_at	256351_at		245694_at		245523_at
407	263123_at		255684_at	256367_at		245695_at		245524_at
408	263179_at		255724_at	256392_at		245698_at		245525_at
409	263246_at		255728_at	256419_at		245700_at		245526_at
410	263266_at		255735_at	256426_at		245702_at		245527_at
411	263361_at		255739_at	256458_at		245704_at		245530_at
412	263384_at		255807_at	256504_at		245706_at		245531_at
413	263460_at		255870_at	256534_at		245707_at		245535_at
414	263504_s_at		255873_at	256548_at		245709_at		245536_at
415	263578_at		255960_at	256554_at		245710_at		245538_at
416	263643_at		255970_s_at	256578_at		245711_at		245539_at
417	263833_at		255995_at	256590_at		245721_s_at		245540_at
418	263849_at		256036_at	256690_at		245722_at		245542_at
419	263875_at		256050_at	256724_at		245725_at		245544_at
420	263964_at		256123_at	256746_at		245728_at		245545_at
421	264142_at		256138_at	256777_at		245729_at		245546_at
422	264194_at		256149_at	256786_at		245731_at		245549_at
423	264216_at		256192_at	256823_at		245734_at		245551_at
424	264282_at		256204_at	256869_at		245735_at		245554_at
425	264381_at		256217_at	256906_at		245736_at		245555_at
426	264406_at		256231_at	256919_at		245737_at		245556_at
427	264434_at		256300_at	256933_at		245741_at		245557_at
428	264478_at		256301_at	256940_at		245744_at		245558_at
429	264483_at		256311_at	256964_at		245745_at		245560_at
430	264541_at		256324_at	256981_at		245746_at		245561_at
431	264547_at		256328_at	256989_at		245747_at		245562_at
432	264576_at		256343_at	257017_at		245749_at		245565_at
433	264617_at		256405_at	257045_at		245753_at		245566_at
434	264639_at		256421_at	257069_at		245755_at		245567_at
435	264771_at		256504_at	257088_at		245756_at		245570_at
436	264781_at		256524_at	257139_at		245758_at		245575_at
437	264831_at		256563_at	257171_at		245759_at		245578_at
438	264877_at		256568_at	257190_at		245764_s_at		245581_at
439	264904_s_at		256589_at	257205_at		245765_at		245583_at
440	264965_at		256590_at	257268_at		245767_at		245585_at
441	264972_at		256622_at	257330_at		245768_at		245587_at
442	265067_at		256656_at	257335_at		245769_at		245589_at
443	265156_at		256690_at	257357_at		245771_at		245590_at
444	265240_s_at		256696_at	257371_at		245772_at		245591_at
445	265291_at		256700_at	257394_at		245773_at		245592_at
446	265455_at		256701_at	257441_at		245775_at		245594_at
447	265474_at		256715_at	257444_at		245777_at		245595_at
448	265529_at		256721_at	257476_at		245778_at		245596_at
449	265537_at		256724_at	257533_at		245782_at		245598_at
450	265589_at		256725_at	257592_at		245786_at		245600_at
451	265598_at		256743_at	257633_at		245790_at		245605_at
452	265607_at		256771_at	257721_at		245791_at		245606_at
453	265610_at		256787_at	257735_at		245793_at		245609_at
454	265630_at		256850_at	257738_at		245795_at		245611_at
455	265814_at		256851_at	257756_at		245796_at		245612_at
456	265821_at		256852_at	257765_at		245798_at		245613_at
457	265907_at		256861_at	257772_at		245803_at		245614_at
458	265921_at		256918_s_at	257826_at		245806_at		245616_at
459	265969_at		256934_at	257858_at		245808_at		245617_at
460	265970_at		256935_at	257870_at		245809_at		245621_at
461	265980_at		256940_at	257972_at		245816_at		245624_at
462	265997_at		256972_at	258005_at		245819_at		245625_at
463	266027_at		257043_at	258008_at		245824_at		245626_at
464	266084_at		257053_at	258033_at		245827_at		245627_at
465	266185_at		257056_at	258109_at		245829_at		245631_at
466	266248_at		257088_at	258119_at		245831_at		245633_at
467	266305_at		257101_at	258156_at		245833_at		245634_at
468	266340_at		257158_at	258159_at		245834_at		245635_at
469	266353_at		257192_at	258179_at		245837_at		245636_at
470	266374_at		257213_at	258181_at		245838_at		245639_at
471	266407_at		257214_at	258193_at		245840_at		245640_at
472	266431_at		257237_at	258227_at		245842_at		245642_at
473	266508_at		257260_at	258267_at		245843_at		245643_at
474	266540_at		257290_at	258269_at		245844_at		245646_x_at
475	266621_at		257313_at	258289_at		245845_at		245647_at
476	266780_at		257315_at	258290_at		245846_at		245649_at
477	266792_at		257340_at	258411_at		245847_at		245650_at
478	266811_at		257343_s_at	258453_at		245848_at		245651_s_at
479	266901_at		257354_x_at	258496_at		245852_at		245652_at
480	266962_at		257406_at	258544_at		245855_at		245653_at
481	266993_at		257425_at	258551_at		245858_at		245654_at
482	267021_at		257441_at	258557_at		245862_at		245655_at
483	267045_at		257444_at	258565_at		245863_s_at		245656_at
484	267090_at		257501_at	258574_at		245866_s_at		245658_at
485	267131_at		257543_at	258603_at		245867_at		245661_at
486	267186_at		257565_at	258625_at		245868_at		245662_at
487	267210_at		257754_at	258627_at		245870_at		245664_at
488	267228_at		257762_at	258640_at		245871_at		245665_at
489	267292_at		257779_at	258664_at		245872_at		245667_at
490	267403_at		257826_at	258673_at		245875_at		245668_at
491	267441_at		257840_at	258676_at		245879_at		245669_at
492	267447_at		257858_at	258698_at		245881_at		245671_at
493	267454_at		257870_at	258724_at		245889_at		245672_at
494	267553_s_at		257891_at	258743_s_at		245892_at		245673_at
495	267566_at		257917_at	258793_at		245893_at		245674_at
496	AFFX-Athal-Ubq_M_f_at		257969_at	258794_at		245895_at		245675_at
497	AFFX-ThrX-5_at		257972_at	258813_at		245896_at		245679_at
498			257975_at	258821_at		245897_at		245682_at
499			258005_at	258832_at		245899_at		245683_at
500			258027_at	258885_at		245900_at		245687_at
501			258034_at	258962_at		245910_at		245691_at
502			258065_at	259001_at		245911_at		245692_at
503			258091_at	259017_at		245912_at		245693_at
504			258099_at	259025_at		245916_at		245695_at
505			258143_at	259036_at		245919_at		245698_at
506			258156_at	259068_at		245922_at		245700_at
507			258161_at	259084_at		245923_at		245702_at
508			258176_at	259117_at		245925_at		245703_at
509			258178_at	259131_at		245928_s_at		245704_at
510			258181_at	259182_at		245935_at		245707_at
511			258183_at	259187_at		245937_at		245709_at
512			258184_at	259198_at		245938_at		245710_at
513			258193_at	259223_at		245939_at		245711_at
514			258219_at	259226_at		245941_at		245713_at
515			258290_at	259273_s_at		245943_at		245716_at
516			258302_at	259291_at		245945_at		245719_at
517			258357_at	259318_at		245946_at		245720_at
518			258372_at	259331_at		245948_at		245721_s_at
519			258412_at	259345_s_at		245949_at		245722_at
520			258503_at	259359_at		245952_at		245726_at
521			258513_at	259369_s_at		245956_s_at		245728_at
522			258565_at	259379_at		245961_at		245731_at
523			258571_at	259387_at		245963_at		245734_at
524			258574_at	259390_at		245964_at		245735_at
525			258610_at	259407_at		245969_at		245736_at
526			258615_at	259409_at		245971_at		245737_at
527			258625_at	259414_at		245972_at		245738_at
528			258652_at	259439_at		245976_at		245741_at
529			258730_at	259447_s_at		245977_at		245744_at
530			258734_at	259463_at		245978_at		245746_at
531			258743_s_at	259485_at		245984_at		245747_at
532			258749_at	259498_at		245988_at		245752_at
533			258758_at	259500_at		245990_at		245753_at
534			258797_at	259518_at		245994_at		245755_at
535			258803_at	259545_at		245995_at		245756_at
536			258840_at	259574_at		245997_at		245757_at
537			258842_at	259603_at		246001_at		245758_at
538			258894_at	259668_at		246003_at		245764_s_at
539			258905_at	259682_at		246004_at		245765_at
540			258910_at	259690_at		246006_at		245766_at
541			258924_at	259721_at		246007_at		245767_at
542			258959_at	259733_at		246010_at		245768_at
543			258979_at	259749_at		246016_at		245769_at
544			259002_at	259780_at		246018_at		245771_at
545			259017_at	259814_at		246023_at		245772_at
546			259021_at	259831_at		246025_at		245773_at
547			259064_at	259834_at		246026_at		245774_at
548			259198_at	259839_at		246030_at		245775_at
549			259223_at	259852_at		246032_s_at		245777_at
550			259244_at	259860_at		246042_at		245778_at
551			259255_at	259868_at		246046_at		245779_at
552			259273_s_at	259952_at		246048_at		245782_at
553			259302_at	259992_at		246049_at		245786_at
554			259308_at	260210_at		246050_s_at		245787_at
555			259309_at	260212_at		246052_at		245790_at
556			259352_at	260309_at		246053_at		245791_at
557			259366_at	260328_at		246054_at		245793_at
558			259391_s_at	260334_at		246058_at		245795_at
559			259398_at	260335_at		246060_at		245796_at
560			259401_at	260347_at		246063_at		245797_at
561			259415_at	260361_at		246065_at		245798_at
562			259426_at	260386_at		246066_at		245802_at
563			259433_at	260393_at		246067_at		245803_at
564			259447_s_at	260394_at		246069_at		245805_at
565			259517_at	260419_at		246071_at		245806_at
566			259559_at	260427_at		246073_at		245807_at
567			259593_at	260432_at		246075_at		245808_at
568			259610_at	260470_at		246079_at		245809_at
569			259652_at	260580_at		246080_at		245810_at
570			259668_at	260629_at		246081_s_at		245812_at
571			259721_at	260638_at		246083_at		245813_at
572			259793_at	260643_at		246084_at		245814_at
573			259811_at	260666_at		246085_at		245816_at
574			259834_at	260903_at		246089_at		245819_at
575			259837_at	260919_at		246091_at		245820_at
576			259839_at	260936_at		246092_at		245823_at
577			259852_at	260949_at		246094_at		245824_at
578			259859_at	260992_at		246099_at		245826_at
579			259885_at	261034_s_at		246100_at		245827_at
580			259933_at	261107_at		246104_at		245829_at
581			259961_at	261110_at		246105_at		245833_at
582			259991_at	261127_at		246107_at		245834_at
583			259998_at	261154_at		246108_at		245837_at
584			260039_at	261161_at		246110_at		245839_at
585			260067_at	261229_at		246111_at		245840_at
586			260091_at	261247_at		246112_at		245842_at
587			260102_at	261263_at		246114_at		245843_at
588			260126_at	261269_at		246115_at		245844_at
589			260171_at	261308_at		246116_at		245845_at
590			260173_at	261378_at		246117_at		245847_at
591			260210_at	261392_at		246134_at		245848_at
592			260232_at	261426_at		246135_at		245851_at
593			260251_at	261464_at		246136_at		245852_at
594			260267_at	261481_at		246138_at		245854_at
595			260275_at	261498_at		246140_at		245855_at
596			260279_at	261509_at		246142_at		245856_at
597			260296_at	261545_at		246145_at		245858_at
598			260309_at	261577_at		246146_at		245860_at
599			260328_at	261634_at		246148_at		245862_at
600			260339_at	261640_at		246151_at		245866_s_at
601			260361_at	261705_at		246155_at		245867_at
602			260376_at	261762_at		246160_at		245868_at
603			260391_at	261778_at		246167_at		245870_at
604			260403_at	261808_at		246170_at		245871_at
605			260421_at	261921_at		246172_s_at		245872_at
606			260466_at	261928_at		246174_s_at		245875_at
607			260468_at	261933_at		246176_at		245879_at
608			260473_at	261938_at		246177_at		245881_at
609			260510_at	261960_at		246179_at		245884_at
610			260532_at	261995_at		246182_at		245888_at
611			260550_at	262001_at		246184_at		245889_at
612			260561_at	262003_at		246186_at		245890_at
613			260579_at	262096_at		246187_at		245892_at
614			260580_at	262128_at		246188_at		245893_at
615			260597_at	262130_at		246190_at		245895_at
616			260626_at	262138_at		246193_at		245896_at
617			260643_at	262202_at		246197_at		245897_at
618			260644_at	262220_at		246198_at		245899_at
619			260682_at	262225_at		246200_at		245900_at
620			260728_at	262250_at		246202_at		245902_at
621			260748_at	262274_at		246203_at		245905_at
622			260760_at	262281_at		246204_at		245906_at
623			260894_at	262317_at		246208_at		245911_at
624			260929_at	262342_at		246209_at		245912_at
625			260934_at	262406_at		246210_at		245916_at
626			260945_at	262408_at		246212_at		245919_at
627			260964_at	262464_at		246216_at		245921_at
628			260983_at	262483_at		246219_at		245922_at
629			260988_at	262522_at		246221_at		245923_at
630			261018_at	262587_at		246225_at		245924_at
631			261060_at	262643_at		246229_at		245925_at
632			261069_at	262708_at		246233_at		245927_at
633			261128_at	262744_at		246235_at		245928_s_at
634			261196_at	262770_at		246236_at		245931_at
635			261229_at	262788_at		246237_at		245933_at
636			261243_at	262821_at		246238_at		245935_at
637			261378_at	262824_at		246240_at		245937_at
638			261430_at	262825_at		246243_at		245938_at
639			261443_at	262904_at		246245_at		245939_at
640			261447_at	263005_at		246246_at		245941_at
641			261467_at	263019_at		246250_at		245943_at
642			261481_at	263024_at		246251_at		245945_at
643			261491_at	263063_s_at		246252_s_at		245946_at
644			261492_at	263075_at		246255_at		245949_at
645			261521_at	263092_at		246256_at		245950_at
646			261522_at	263096_at		246257_at		245952_at
647			261525_at	263127_at		246258_at		245953_at
648			261546_at	263131_at		246259_at		245956_s_at
649			261570_at	263212_at		246260_at		245957_at
650			261605_at	263225_at		246261_at		245958_at
651			261640_at	263240_s_at		246262_at		245961_at
652			261653_at	263241_at		246263_at		245963_at
653			261658_at	263323_at		246264_at		245964_at
654			261666_at	263336_x_at		246269_at		245965_at
655			261754_at	263387_at		246270_at		245969_at
656			261787_at	263439_at		246271_at		245971_at
657			261976_at	263486_at		246272_at		245972_at
658			261983_at	263501_s_at		246273_at		245976_at
659			262031_x_at	263506_s_at		246274_at		245977_at
660			262041_at	263551_at		246275_at		245981_at
661			262061_at	263570_at		246277_at		245984_at
662			262065_at	263586_at		246283_at		245988_at
663			262166_at	263593_at		246284_at		245989_s_at
664			262213_at	263616_at		246285_at		245990_at
665			262234_at	263669_at		246287_at		245992_at
666			262238_at	263699_at		246289_at		245994_at
667			262275_at	263708_at		246291_at		245995_at
668			262298_at	263741_at		246292_at		245997_at
669			262301_at	263751_at		246293_at		245999_at
670			262317_at	263805_at		246295_at		246000_at
671			262349_at	263868_at		246296_at		246001_at
672			262383_at	263878_s_at		246297_at		246003_at
673			262397_at	263883_at		246300_at		246004_at
674			262406_at	263946_at		246302_at		246005_at
675			262408_at	263989_at		246303_at		246006_at
676			262412_at	263991_at		246306_at		246007_at
677			262416_at	263993_at		246308_at		246010_at
678			262443_at	264010_at		246310_at		246016_at
679			262449_at	264113_at		246314_at		246017_at
680			262454_at	264122_at		246320_at		246018_at
681			262482_at	264127_at		246321_at		246022_at
682			262490_at	264146_at		246323_at		246023_at
683			262518_at	264197_at		246330_at		246025_at
684			262588_at	264200_at		246332_at		246026_at
685			262590_at	264202_at		246333_at		246030_at
686			262595_at	264210_at		246334_at		246031_at
687			262615_at	264234_at		246335_at		246032_s_at
688			262616_at	264242_at		246336_at		246039_at
689			262663_at	264266_at		246340_s_at		246042_at
690			262699_at	264336_at		246342_at		246044_at
691			262710_at	264463_at		246343_at		246046_at
692			262744_at	264479_at		246344_at		246048_at
693			262802_at	264524_at		246346_at		246049_at
694			262805_at	264560_at		246348_at		246050_s_at
695			262825_at	264571_at		246349_at		246052_at
696			262854_at	264587_at		246352_at		246053_at
697			262874_at	264628_at		246356_x_at		246054_at
698			262875_at	264632_at		246359_x_at		246058_at
699			262898_at	264633_at		246360_at		246059_at
700			262918_at	264656_at		246361_s_at		246060_at
701			262930_at	264676_at		246364_at		246063_at
702			262933_at	264695_at		246365_at		246065_at
703			263006_at	264698_at		246366_at		246066_at
704			263010_at	264700_at		246367_at		246067_at
705			263015_at	264780_at		246368_at		246068_at
706			263046_at	264794_at		246369_at		246069_at
707			263053_at	264824_at		246370_at		246071_at
708			263054_at	264832_at		246372_at		246073_at
709			263109_at	264836_at		246373_at		246079_at
710			263172_at	264842_at		246375_at		246080_at
711			263180_at	264852_at		246377_at		246081_s_at
712			263192_at	264893_at		246378_at		246083_at
713			263225_at	264937_at		246380_at		246084_at
714			263238_at	264979_s_at		246381_at		246085_at
715			263244_at	265014_at		246385_at		246089_at
716			263322_at	265108_s_at		246387_at		246090_at
717			263336_x_at	265148_at		246388_at		246091_at
718			263413_at	265238_s_at		246390_at		246092_at
719			263497_at	265290_at		246391_at		246093_at
720			263535_at	265309_at		246395_at		246097_at
721			263707_at	265321_at		246396_at		246099_at
722			263708_at	265325_at		246398_at		246105_at
723			263751_at	265364_at		246399_at		246107_at
724			263765_at	265376_at		246402_at		246108_at
725			263797_at	265377_at		246406_at		246109_at
726			263825_at	265478_at		246408_at		246110_at
727			263866_at	265642_at		246410_at		246111_at
728			263869_at	265672_at		246414_at		246112_at
729			263878_s_at	265712_s_at		246416_at		246113_at
730			263894_at	265740_at		246423_at		246114_at
731			263904_at	265793_at		246424_at		246115_at
732			263905_at	265803_at		246436_at		246116_at
733			263929_at	265829_at		246437_at		246117_at
734			263941_at	265913_at		246439_at		246120_at
735			263946_at	265996_at		246441_at		246125_at
736			263948_at	266006_at		246446_at		246126_at
737			263952_s_at	266012_s_at		246447_at		246128_at
738			263979_at	266044_s_at		246448_at		246130_at
739			264043_at	266045_s_at		246449_at		246131_at
740			264125_at	266048_at		246453_at		246132_at
741			264180_at	266065_at		246454_at		246134_at
742			264184_at	266126_at		246455_at		246135_at
743			264202_at	266130_at		246459_at		246136_at
744			264219_at	266207_at		246468_at		246137_at
745			264226_at	266219_at		246469_at		246138_at
746			264323_at	266268_at		246470_at		246140_at
747			264385_at	266282_at		246475_at		246142_at
748			264405_at	266296_at		246476_at		246145_at
749			264407_at	266344_at		246483_at		246146_at
750			264435_at	266366_at		246489_at		246148_at
751			264493_at	266382_at		246491_at		246151_at
752			264562_at	266441_at		246493_at		246156_at
753			264568_at	266520_at		246497_at		246160_at
754			264586_at	266533_s_at		246500_at		246164_at
755			264608_at	266547_at		246506_at		246167_at
756			264610_at	266591_at		246508_at		246168_at
757			264624_at	266597_at		246510_at		246169_at
758			264632_at	266599_at		246513_at		246170_at
759			264663_at	266607_at		246517_at		246172_s_at
760			264746_at	266639_at		246518_at		246174_s_at
761			264794_at	266646_at		246519_at		246176_at
762			264805_at	266651_at		246522_at		246177_at
763			264826_at	266676_s_at		246528_at		246179_at
764			264984_at	266694_at		246534_at		246181_at
765			265003_at	266714_at		246536_at		246184_at
766			265013_at	266776_at		246537_at		246185_at
767			265035_at	266816_at		246538_at		246186_at
768			265046_s_at	266881_at		246543_at		246188_at
769			265122_at	266911_at		246544_at		246189_at
770			265172_at	266967_at		246546_at		246190_at
771			265206_at	266976_at		246552_at		246193_at
772			265220_at	267009_at		246553_at		246197_at
773			265347_at	267010_at		246556_at		246198_at
774			265348_at	267044_at		246560_at		246200_at
775			265365_at	267077_at		246561_at		246202_at
776			265376_at	267103_at		246562_at		246203_at
777			265379_at	267136_at		246563_at		246204_at
778			265442_at	267137_at		246565_at		246205_at
779			265457_at	267215_at		246566_at		246206_at
780			265466_at	267315_at		246569_at		246208_at
781			265484_at	267330_at		246570_at		246209_at
782			265494_at	267375_at		246571_at		246210_at
783			265512_at	267411_at		246573_at		246212_at
784			265592_at	267457_at		246577_at		246216_at
785			265593_s_at	267464_at		246584_at		246217_at
786			265613_at	267477_at		246586_at		246218_at
787			265642_at	267490_at		246591_at		246219_at
788			265712_s_at	267544_at		246592_at		246221_at
789			265720_at	267555_at		246599_at		246223_at
790			265829_at	267558_at		246601_at		246224_at
791			265863_at	267562_at		246605_at		246225_at
792			265872_at	267639_at		246606_at		246226_at
793			265942_at	AFFX-r2-At-Actin-M_s_at		246607_at		246229_at
794			266122_at			246609_at		246233_at
795			266126_at			246612_at		246235_at
796			266127_s_at			246614_at		246236_at
797			266182_at			246615_at		246237_at
798			266184_s_at			246616_at		246238_at
799			266219_at			246619_at		246239_at
800			266265_at			246620_at		246241_at
801			266268_at			246624_at		246243_at
802			266273_at			246628_at		246245_at
803			266276_at			246631_at		246246_at
804			266283_at			246632_at		246248_at
805			266302_at			246635_at		246250_at
806			266308_at			246639_x_at		246251_at
807			266317_at			246640_x_at		246252_s_at
808			266329_at			246641_s_at		246253_at
809			266342_at			246642_s_at		246255_at
810			266344_at			246643_s_at		246256_at
811			266365_at			246644_at		246257_at
812			266368_at			246646_at		246258_at
813			266382_at			246647_at		246259_at
814			266414_at			246651_at		246260_at
815			266561_at			246652_at		246261_at
816			266636_at			246653_at		246262_at
817			266680_s_at			246654_s_at		246263_at
818			266713_at			246656_at		246264_at
819			266776_at			246657_at		246270_at
820			266795_at			246659_at		246271_at
821			266803_at			246663_at		246272_at
822			266808_at			246666_at		246273_at
823			266937_at			246667_at		246274_at
824			266939_at			246668_at		246275_at
825			266968_at			246669_at		246276_at
826			266979_at			246676_at		246277_at
827			267037_at			246677_at		246278_at
828			267038_at			246678_at		246281_at
829			267053_s_at			246679_at		246283_at
830			267080_at			246680_at		246284_at
831			267103_at			246681_at		246285_at
832			267133_at			246682_at		246287_at
833			267136_at			246685_at		246288_at
834			267231_at			246687_at		246289_at
835			267246_at			246689_at		246290_at
836			267259_at			246690_at		246291_at
837			267330_at			246697_at		246292_at
838			267372_at			246698_at		246293_at
839			267373_at			246703_at		246294_at
840			267374_at			246706_at		246296_at
841			267411_at			246708_at		246297_at
842			267424_at			246710_at		246298_at
843			267429_at			246711_at		246300_at
844			267451_at			246712_at		246302_at
845			267459_at			246713_at		246306_at
846			267481_at			246714_at		246308_at
847			267496_at			246715_at		246310_at
848			267506_at			246717_at		246311_at
849			267508_at			246718_at		246312_at
850			267544_at			246721_at		246313_at
851			267613_at			246723_at		246314_at
852			267618_at			246725_at		246317_at
853			267624_at			246728_at		246319_at
854			AFFX-CreX-3_at			246730_at		246320_at
855						246732_at		246323_at
856						246733_at		246326_at
857						246734_at		246330_at
858						246736_at		246332_at
859						246737_at		246333_at
860						246740_at		246334_at
861						246744_at		246335_at
862						246746_at		246336_at
863						246747_at		246340_s_at
864						246748_at		246342_at
865						246749_at		246343_at
866						246753_at		246344_at
867						246754_at		246345_at
868						246755_at		246346_at
869						246756_at		246348_at
870						246758_at		246349_at
871						246759_at		246352_at
872						246769_at		246354_at
873						246770_at		246356_x_at
874						246772_at		246359_x_at
875						246774_at		246360_at
876						246775_at		246361_s_at
877						246776_at		246364_at
878						246778_at		246365_at
879						246779_at		246366_at
880						246780_at		246367_at
881						246781_at		246368_at
882						246782_at		246369_at
883						246783_at		246370_at
884						246784_at		246372_at
885						246788_at		246373_at
886						246792_at		246375_at
887						246793_at		246377_at
888						246794_s_at		246378_at
889						246803_at		246380_at
890						246804_at		246381_at
891						246806_at		246385_at
892						246809_s_at		246386_at
893						246810_at		246387_at
894						246814_at		246391_at
895						246817_at		246392_at
896						246818_at		246395_at
897						246820_at		246396_at
898						246821_at		246398_at
899						246822_at		246399_at
900						246823_at		246402_at
901						246824_at		246405_at
902						246829_at		246406_at
903						246831_at		246408_at
904						246832_at		246410_at
905						246836_s_at		246411_at
906						246839_at		246416_at
907						246840_at		246417_at
908						246846_at		246421_at
909						246847_at		246423_at
910						246851_at		246424_at
911						246854_at		246430_at
912						246856_at		246431_at
913						246858_at		246437_at
914						246860_at		246438_at
915						246862_at		246439_at
916						246869_at		246444_at
917						246870_at		246445_at
918						246871_at		246446_at
919						246873_at		246447_at
920						246877_at		246449_at
921						246878_at		246450_at
922						246881_at		246453_at
923						246882_at		246454_at
924						246886_at		246455_at
925						246888_at		246458_at
926						246890_at		246459_at
927						246892_at		246460_at
928						246893_at		246461_at
929						246895_at		246468_at
930						246897_at		246469_at
931						246901_at		246470_at
932						246905_at		246473_at
933						246911_at		246475_at
934						246912_at		246476_at
935						246913_at		246483_at
936						246914_at		246486_at
937						246916_at		246487_at
938						246917_at		246489_at
939						246920_at		246490_at
940						246922_at		246491_at
941						246923_at		246497_at
942						246924_at		246499_at
943						246925_at		246500_at
944						246926_at		246501_at
945						246930_at		246503_at
946						246932_at		246504_at
947						246933_at		246506_at
948						246934_at		246508_at
949						246937_at		246510_at
950						246940_at		246513_at
951						246942_at		246517_at
952						246946_at		246518_at
953						246947_at		246519_at
954						246948_at		246522_at
955						246949_at		246523_at
956						246950_at		246526_at
957						246951_at		246528_at
958						246953_at		246529_at
959						246956_at		246530_at
960						246957_at		246531_at
961						246959_at		246532_at
962						246961_at		246534_at
963						246964_at		246537_at
964						246968_at		246538_at
965						246969_at		246540_at
966						246971_at		246541_at
967						246974_at		246543_at
968						246975_at		246544_at
969						246976_s_at		246546_at
970						246977_at		246550_at
971						246978_at		246551_at
972						246984_at		246552_at
973						246986_at		246553_at
974						246989_at		246556_at
975						246992_at		246560_at
976						246995_at		246562_at
977						246997_at		246563_at
978						246998_at		246565_at
979						247007_at		246566_at
980						247015_at		246569_at
981						247019_at		246570_at
982						247021_at		246571_at
983						247024_at		246573_at
984						247026_at		246574_at
985						247029_at		246576_at
986						247036_at		246577_at
987						247040_at		246584_at
988						247041_at		246586_at
989						247044_at		246588_at
990						247046_at		246591_at
991						247047_at		246592_at
992						247051_at		246595_at
993						247052_at		246596_at
994						247053_at		246597_at
995						247055_at		246599_at
996						247067_at		246601_at
997						247068_at		246602_at
998						247069_at		246604_at
999						247072_at		246605_at
1000						247076_at		246606_at
1001						247077_at		246607_at
1002						247078_at		246608_at
1003						247080_at		246609_at
1004						247081_at		246612_at
1005						247083_at		246614_at
1006						247088_at		246616_at
1007						247089_at		246617_at
1008						247090_at		246618_at
1009						247094_at		246619_at
1010						247096_at		246620_at
1011						247098_at		246621_at
1012						247099_at		246624_at
1013						247104_at		246628_at
1014						247105_at		246629_at
1015						247107_at		246631_at
1016						247108_at		246632_at
1017						247117_at		246634_at
1018						247120_at		246635_at
1019						247121_at		246637_at
1020						247123_at		246639_x_at
1021						247125_at		246640_x_at
1022						247130_at		246641_s_at
1023						247131_at		246642_s_at
1024						247138_at		246644_at
1025						247139_at		246646_at
1026						247141_at		246647_at
1027						247142_at		246648_at
1028						247143_at		246649_at
1029						247150_at		246650_at
1030						247152_at		246651_at
1031						247153_at		246652_at
1032						247154_at		246653_at
1033						247159_at		246654_s_at
1034						247162_at		246656_at
1035						247164_at		246657_at
1036						247166_at		246658_at
1037						247169_at		246659_at
1038						247173_at		246660_at
1039						247176_at		246663_at
1040						247177_at		246666_at
1041						247181_at		246667_at
1042						247184_at		246668_at
1043						247189_at		246669_at
1044						247191_at		246675_at
1045						247193_at		246676_at
1046						247194_at		246677_at
1047						247197_at		246678_at
1048						247199_at		246680_at
1049						247201_at		246681_at
1050						247208_at		246682_at
1051						247209_at		246683_at
1052						247211_at		246685_at
1053						247213_at		246686_at
1054						247215_at		246687_at
1055						247219_at		246689_at
1056						247220_at		246690_at
1057						247221_at		246697_at
1058						247225_at		246698_at
1059						247226_at		246700_at
1060						247227_at		246702_at
1061						247228_at		246703_at
1062						247237_at		246706_at
1063						247239_at		246708_at
1064						247245_at		246710_at
1065						247247_at		246711_at
1066						247248_at		246712_at
1067						247250_at		246713_at
1068						247251_at		246714_at
1069						247253_at		246715_at
1070						247254_at		246717_at
1071						247256_at		246718_at
1072						247257_at		246721_at
1073						247258_at		246723_at
1074						247259_at		246724_at
1075						247262_at		246725_at
1076						247263_at		246726_at
1077						247265_at		246727_at
1078						247269_at		246728_at
1079						247271_at		246730_at
1080						247272_at		246732_at
1081						247273_at		246733_at
1082						247274_at		246734_at
1083						247279_at		246736_at
1084						247283_at		246737_at
1085						247286_at		246740_at
1086						247291_at		246741_at
1087						247294_at		246743_at
1088						247295_at		246744_at
1089						247296_at		246746_at
1090						247306_at		246747_at
1091						247307_at		246749_at
1092						247317_at		246751_at
1093						247320_at		246752_at
1094						247322_at		246753_at
1095						247323_at		246754_at
1096						247324_at		246755_at
1097						247330_at		246756_at
1098						247333_at		246758_at
1099						247336_at		246759_at
1100						247338_at		246760_at
1101						247341_at		246763_at
1102						247346_at		246764_s_at
1103						247351_at		246769_at
1104						247354_at		246770_at
1105						247358_at		246772_at
1106						247359_at		246773_at
1107						247363_at		246774_at
1108						247365_at		246775_at
1109						247367_at		246776_at
1110						247371_at		246777_at
1111						247373_at		246779_at
1112						247375_at		246780_at
1113						247376_at		246781_at
1114						247377_at		246782_at
1115						247378_at		246783_at
1116						247382_at		246784_at
1117						247385_at		246788_at
1118						247386_at		246792_at
1119						247387_at		246793_at
1120						247388_s_at		246803_at
1121						247391_at		246806_at
1122						247392_at		246809_s_at
1123						247393_at		246810_at
1124						247394_at		246811_at
1125						247396_at		246815_at
1126						247397_at		246816_at
1127						247398_at		246817_at
1128						247403_at		246818_at
1129						247405_at		246821_at
1130						247406_at		246822_at
1131						247409_at		246823_at
1132						247410_at		246824_at
1133						247413_at		246830_at
1134						247415_at		246831_at
1135						247418_at		246832_at
1136						247421_at		246835_at
1137						247423_at		246836_s_at
1138						247424_at		246839_at
1139						247425_at		246840_at
1140						247428_at		246843_at
1141						247431_at		246844_at
1142						247434_at		246846_at
1143						247435_at		246847_at
1144						247437_at		246849_at
1145						247438_at		246850_at
1146						247443_at		246851_at
1147						247444_at		246854_at
1148						247445_at		246855_at
1149						247446_at		246856_at
1150						247447_at		246858_at
1151						247448_at		246860_at
1152						247450_at		246862_at
1153						247451_at		246865_s_at
1154						247452_at		246866_at
1155						247454_at		246867_at
1156						247456_at		246868_at
1157						247457_at		246869_at
1158						247458_at		246870_at
1159						247463_at		246871_at
1160						247466_at		246873_at
1161						247468_at		246874_at
1162						247470_at		246875_at
1163						247471_at		246877_at
1164						247475_at		246878_at
1165						247479_at		246880_s_at
1166						247481_at		246881_at
1167						247485_at		246882_at
1168						247486_at		246884_at
1169						247492_at		246886_at
1170						247494_at		246888_at
1171						247498_at		246889_at
1172						247499_at		246890_at
1173						247507_at		246892_at
1174						247510_at		246893_at
1175						247511_at		246896_at
1176						247512_at		246897_at
1177						247514_at		246900_at
1178						247515_at		246901_at
1179						247518_at		246902_at
1180						247519_at		246905_at
1181						247523_at		246911_at
1182						247526_at		246912_at
1183						247527_at		246913_at
1184						247528_at		246914_at
1185						247529_at		246915_at
1186						247531_at		246916_at
1187						247533_at		246917_at
1188						247534_at		246918_at
1189						247535_at		246919_at
1190						247539_at		246920_at
1191						247544_at		246922_at
1192						247546_at		246923_at
1193						247547_at		246924_at
1194						247549_at		246925_at
1195						247550_at		246926_at
1196						247551_at		246930_at
1197						247552_at		246932_at
1198						247556_at		246933_at
1199						247557_at		246934_at
1200						247558_at		246938_at
1201						247560_at		246940_at
1202						247561_at		246941_at
1203						247562_at		246942_at
1204						247563_at		246946_at
1205						247564_at		246947_at
1206						247567_at		246948_at
1207						247568_at		246949_at
1208						247570_at		246953_at
1209						247573_at		246954_at
1210						247577_at		246956_at
1211						247578_at		246957_at
1212						247579_at		246958_at
1213						247580_at		246959_at
1214						247582_at		246961_at
1215						247585_at		246963_at
1216						247589_at		246964_at
1217						247590_at		246969_at
1218						247591_at		246971_at
1219						247592_at		246974_at
1220						247595_at		246975_at
1221						247599_at		246976_s_at
1222						247600_at		246977_at
1223						247604_at		246978_at
1224						247605_at		246982_s_at
1225						247611_at		246984_at
1226						247612_at		246986_at
1227						247613_at		246987_at
1228						247616_at		246989_at
1229						247618_at		246991_at
1230						247619_at		246992_at
1231						247622_at		246993_at
1232						247623_at		246995_at
1233						247624_at		246997_at
1234						247627_at		246998_at
1235						247628_at		247012_at
1236						247629_at		247014_at
1237						247633_at		247016_at
1238						247634_at		247024_at
1239						247635_at		247026_at
1240						247636_at		247029_at
1241						247639_s_at		247035_at
1242						247642_at		247038_at
1243						247643_at		247039_at
1244						247645_at		247040_at
1245						247648_at		247042_at
1246						247649_at		247045_at
1247						247652_at		247046_at
1248						247653_at		247047_at
1249						247655_at		247048_at
1250						247657_at		247051_at
1251						247658_at		247053_at
1252						247659_at		247054_at
1253						247662_at		247055_at
1254						247663_at		247057_at
1255						247664_at		247058_at
1256						247665_at		247061_at
1257						247666_at		247065_s_at
1258						247669_at		247067_at
1259						247670_at		247068_at
1260						247671_at		247069_at
1261						247672_at		247072_at
1262						247678_at		247073_at
1263						247680_s_at		247076_at
1264						247681_at		247077_at
1265						247682_at		247078_at
1266						247685_at		247080_at
1267						247686_at		247081_at
1268						247689_at		247083_at
1269						247693_at		247088_at
1270						247694_at		247089_at
1271						247697_at		247090_at
1272						247698_at		247094_at
1273						247704_at		247096_at
1274						247706_at		247098_at
1275						247708_at		247099_at
1276						247713_at		247100_at
1277						247714_at		247102_at
1278						247718_at		247104_at
1279						247723_at		247105_at
1280						247726_at		247107_at
1281						247727_at		247108_at
1282						247729_at		247109_at
1283						247730_at		247114_at
1284						247736_at		247116_at
1285						247738_at		247117_at
1286						247740_at		247118_at
1287						247741_at		247120_at
1288						247745_at		247121_at
1289						247749_at		247122_at
1290						247750_at		247123_at
1291						247751_at		247125_at
1292						247752_at		247129_at
1293						247753_at		247131_at
1294						247756_at		247132_at
1295						247757_at		247133_at
1296						247760_at		247134_at
1297						247764_at		247137_at
1298						247765_at		247138_at
1299						247766_at		247139_at
1300						247769_at		247140_at
1301						247771_at		247141_at
1302						247772_at		247142_at
1303						247774_at		247143_at
1304						247776_at		247148_at
1305						247779_at		247149_at
1306						247780_at		247150_at
1307						247781_at		247152_at
1308						247782_at		247158_at
1309						247784_at		247159_at
1310						247785_at		247162_at
1311						247787_at		247164_at
1312						247789_at		247166_at
1313						247796_at		247169_at
1314						247804_at		247173_at
1315						247805_at		247175_at
1316						247808_at		247176_at
1317						247810_at		247177_at
1318						247811_at		247181_at
1319						247813_at		247184_at
1320						247816_at		247186_at
1321						247819_at		247187_at
1322						247827_at		247189_at
1323						247828_at		247191_at
1324						247829_at		247192_at
1325						247831_at		247193_at
1326						247835_at		247194_at
1327						247836_at		247196_at
1328						247838_at		247197_at
1329						247842_at		247199_at
1330						247843_at		247201_at
1331						247844_at		247206_at
1332						247846_at		247208_at
1333						247847_at		247209_at
1334						247850_at		247211_at
1335						247854_at		247213_at
1336						247855_at		247214_at
1337						247856_at		247215_at
1338						247857_at		247219_at
1339						247859_at		247221_at
1340						247864_s_at		247222_at
1341						247867_at		247225_at
1342						247871_at		247226_at
1343						247872_at		247227_at
1344						247873_at		247228_at
1345						247874_at		247230_at
1346						247875_at		247231_at
1347						247877_at		247233_at
1348						247882_at		247237_at
1349						247884_at		247239_at
1350						247886_at		247240_at
1351						247887_at		247241_at
1352						247888_at		247245_at
1353						247889_at		247247_at
1354						247892_at		247248_at
1355						247894_at		247250_at
1356						247897_at		247251_at
1357						247900_at		247253_at
1358						247903_at		247254_at
1359						247905_at		247255_at
1360						247906_at		247256_at
1361						247908_at		247257_at
1362						247913_at		247258_at
1363						247914_at		247259_at
1364						247918_at		247262_at
1365						247919_at		247265_at
1366						247921_at		247267_at
1367						247922_at		247269_at
1368						247923_at		247271_at
1369						247925_at		247272_at
1370						247927_at		247273_at
1371						247929_at		247274_at
1372						247930_at		247275_at
1373						247933_at		247277_at
1374						247936_at		247279_at
1375						247939_at		247283_at
1376						247942_at		247284_at
1377						247945_at		247286_at
1378						247946_at		247288_at
1379						247947_at		247290_at
1380						247952_at		247291_at
1381						247954_at		247293_at
1382						247958_at		247294_at
1383						247959_at		247295_at
1384						247961_at		247296_at
1385						247965_at		247303_at
1386						247966_at		247304_at
1387						247968_at		247306_at
1388						247969_at		247307_at
1389						247970_at		247308_at
1390						247971_at		247309_at
1391						247973_at		247312_at
1392						247974_at		247317_at
1393						247975_at		247320_at
1394						247977_at		247321_s_at
1395						247981_at		247323_at
1396						247982_at		247324_at
1397						247984_s_at		247328_at
1398						247987_at		247329_at
1399						247989_at		247330_at
1400						247991_at		247333_at
1401						247993_at		247334_at
1402						247995_at		247335_at
1403						247997_at		247338_at
1404						248002_at		247341_at
1405						248003_at		247342_at
1406						248007_at		247343_at
1407						248008_at		247344_at
1408						248011_at		247345_at
1409						248012_at		247346_at
1410						248014_at		247347_at
1411						248015_at		247351_at
1412						248018_at		247353_at
1413						248022_at		247354_at
1414						248024_at		247355_at
1415						248026_at		247357_at
1416						248027_at		247358_at
1417						248028_at		247359_at
1418						248030_at		247360_at
1419						248031_at		247362_at
1420						248033_s_at		247363_at
1421						248036_at		247365_at
1422						248037_at		247367_at
1423						248040_at		247368_at
1424						248041_at		247371_at
1425						248042_at		247373_at
1426						248043_s_at		247374_at
1427						248045_at		247375_at
1428						248047_at		247376_at
1429						248050_at		247377_at
1430						248051_at		247378_at
1431						248052_at		247382_at
1432						248055_at		247383_at
1433						248056_at		247384_at
1434						248058_at		247385_at
1435						248060_at		247386_at
1436						248063_at		247387_at
1437						248066_at		247388_s_at
1438						248067_at		247391_at
1439						248068_at		247392_at
1440						248069_at		247393_at
1441						248071_at		247394_at
1442						248072_at		247396_at
1443						248073_at		247397_at
1444						248076_at		247398_at
1445						248077_at		247401_at
1446						248078_at		247403_at
1447						248080_at		247405_at
1448						248081_at		247406_at
1449						248084_at		247407_at
1450						248085_at		247408_at
1451						248086_at		247409_at
1452						248087_at		247410_at
1453						248088_at		247416_at
1454						248090_at		247418_at
1455						248092_at		247421_at
1456						248094_at		247423_at
1457						248095_at		247424_at
1458						248096_at		247428_at
1459						248098_at		247429_at
1460						248099_at		247431_at
1461						248104_at		247434_at
1462						248106_at		247435_at
1463						248109_at		247436_at
1464						248110_at		247437_at
1465						248112_at		247438_at
1466						248117_at		247440_at
1467						248120_at		247442_s_at
1468						248122_at		247443_at
1469						248123_at		247444_at
1470						248125_at		247445_at
1471						248126_at		247446_at
1472						248127_at		247447_at
1473						248128_at		247448_at
1474						248134_at		247450_at
1475						248137_at		247452_at
1476						248139_at		247454_at
1477						248141_at		247455_at
1478						248142_at		247456_at
1479						248147_at		247457_at
1480						248151_at		247458_at
1481						248152_at		247459_at
1482						248156_at		247465_at
1483						248160_at		247466_at
1484						248164_at		247468_at
1485						248165_at		247470_at
1486						248169_at		247471_at
1487						248178_at		247473_at
1488						248182_at		247478_at
1489						248183_at		247479_at
1490						248184_at		247481_at
1491						248188_at		247485_at
1492						248189_at		247486_at
1493						248195_at		247487_at
1494						248199_at		247492_at
1495						248202_at		247494_at
1496						248203_at		247495_at
1497						248204_at		247496_at
1498						248206_at		247498_at
1499						248209_at		247499_at
1500						248212_at		247500_at
1501						248213_at		247501_at
1502						248216_at		247507_at
1503						248219_at		247509_at
1504						248220_at		247510_at
1505						248224_at		247511_at
1506						248225_at		247512_at
1507						248227_at		247514_at
1508						248228_at		247515_at
1509						248232_at		247519_at
1510						248233_at		247521_at
1511						248238_at		247523_at
1512						248239_at		247526_at
1513						248240_at		247527_at
1514						248246_at		247529_at
1515						248250_at		247531_at
1516						248255_at		247533_at
1517						248258_at		247534_at
1518						248260_at		247535_at
1519						248263_at		247537_s_at
1520						248264_at		247538_at
1521						248267_at		247539_at
1522						248268_at		247540_at
1523						248269_at		247541_at
1524						248270_at		247544_at
1525						248274_at		247546_at
1526						248275_at		247547_at
1527						248277_at		247549_at
1528						248280_at		247550_at
1529						248281_at		247551_at
1530						248290_at		247553_at
1531						248291_at		247556_at
1532						248294_at		247557_at
1533						248295_at		247558_at
1534						248297_at		247560_at
1535						248299_at		247561_at
1536						248300_at		247562_at
1537						248307_at		247563_at
1538						248311_at		247564_at
1539						248312_at		247565_at
1540						248313_at		247566_at
1541						248314_at		247567_at
1542						248315_at		247570_at
1543						248319_at		247573_at
1544						248320_at		247574_at
1545						248321_at		247577_at
1546						248322_at		247578_at
1547						248324_at		247579_at
1548						248325_at		247580_at
1549						248332_at		247581_at
1550						248333_at		247582_at
1551						248335_at		247585_at
1552						248340_at		247586_at
1553						248342_at		247589_at
1554						248344_at		247590_at
1555						248345_at		247591_at
1556						248346_at		247592_at
1557						248347_at		247593_at
1558						248348_at		247595_at
1559						248349_at		247599_at
1560						248351_at		247600_at
1561						248353_at		247604_at
1562						248358_at		247605_at
1563						248360_at		247606_at
1564						248362_at		247608_at
1565						248363_at		247610_at
1566						248364_at		247611_at
1567						248365_at		247612_at
1568						248368_at		247613_at
1569						248369_at		247614_at
1570						248372_at		247616_at
1571						248376_at		247618_at
1572						248379_at		247619_at
1573						248381_at		247620_at
1574						248383_at		247622_at
1575						248384_at		247623_at
1576						248386_at		247624_at
1577						248389_at		247627_at
1578						248390_at		247628_at
1579						248391_at		247631_at
1580						248392_at		247633_at
1581						248396_at		247634_at
1582						248397_at		247635_at
1583						248399_at		247636_at
1584						248400_at		247637_at
1585						248401_at		247639_s_at
1586						248402_at		247642_at
1587						248404_at		247643_at
1588						248405_at		247644_s_at
1589						248408_at		247645_at
1590						248412_at		247647_at
1591						248414_at		247648_at
1592						248415_at		247649_at
1593						248416_at		247652_at
1594						248419_at		247653_at
1595						248422_at		247655_at
1596						248425_at		247657_at
1597						248426_at		247658_at
1598						248429_at		247662_at
1599						248430_at		247663_at
1600						248434_at		247664_at
1601						248437_at		247665_at
1602						248442_at		247669_at
1603						248446_at		247670_at
1604						248450_at		247671_at
1605						248452_at		247672_at
1606						248453_at		247678_at
1607						248454_at		247679_at
1608						248455_at		247680_s_at
1609						248457_at		247681_at
1610						248458_at		247682_at
1611						248460_at		247683_at
1612						248462_at		247685_at
1613						248464_at		247686_at
1614						248467_at		247687_at
1615						248469_at		247688_at
1616						248472_at		247689_at
1617						248474_at		247690_at
1618						248479_at		247693_at
1619						248480_at		247694_at
1620						248482_at		247696_at
1621						248483_at		247697_at
1622						248488_at		247698_at
1623						248495_at		247699_at
1624						248496_at		247700_at
1625						248497_at		247701_at
1626						248499_at		247704_at
1627						248502_at		247705_at
1628						248503_at		247706_at
1629						248505_at		247707_at
1630						248507_at		247708_at
1631						248508_at		247710_at
1632						248509_at		247713_at
1633						248510_at		247714_at
1634						248511_at		247719_at
1635						248515_at		247721_at
1636						248516_at		247722_at
1637						248518_at		247723_at
1638						248519_at		247726_at
1639						248520_at		247727_at
1640						248522_at		247729_at
1641						248525_s_at		247730_at
1642						248528_at		247736_at
1643						248530_at		247738_at
1644						248531_at		247740_at
1645						248532_at		247741_at
1646						248533_at		247744_at
1647						248534_at		247745_at
1648						248535_at		247747_at
1649						248536_at		247748_at
1650						248537_at		247749_at
1651						248540_at		247750_at
1652						248542_at		247752_at
1653						248543_at		247753_at
1654						248545_at		247755_at
1655						248546_at		247756_at
1656						248547_at		247757_at
1657						248549_at		247760_at
1658						248552_at		247762_at
1659						248553_at		247764_at
1660						248554_at		247765_at
1661						248555_at		247766_at
1662						248558_at		247768_at
1663						248559_at		247769_at
1664						248561_at		247771_at
1665						248564_at		247772_at
1666						248565_at		247774_at
1667						248566_s_at		247776_at
1668						248568_at		247780_at
1669						248570_at		247781_at
1670						248577_at		247782_at
1671						248578_at		247783_at
1672						248579_at		247784_at
1673						248581_at		247785_at
1674						248583_at		247787_at
1675						248584_at		247789_at
1676						248586_at		247791_at
1677						248587_at		247794_at
1678						248589_at		247796_at
1679						248592_at		247804_at
1680						248593_at		247805_at
1681						248595_at		247807_at
1682						248599_at		247808_at
1683						248600_at		247809_at
1684						248602_s_at		247810_at
1685						248604_at		247811_at
1686						248607_at		247813_at
1687						248609_at		247814_at
1688						248610_at		247816_at
1689						248611_at		247818_at
1690						248612_at		247819_at
1691						248613_at		247820_at
1692						248614_at		247827_at
1693						248615_at		247829_at
1694						248619_at		247830_at
1695						248621_at		247831_at
1696						248622_at		247835_at
1697						248623_at		247836_at
1698						248625_at		247837_at
1699						248630_at		247838_at
1700						248631_at		247842_at
1701						248635_at		247843_at
1702						248636_at		247844_at
1703						248638_at		247846_at
1704						248641_at		247847_at
1705						248642_at		247848_at
1706						248644_at		247850_at
1707						248645_at		247854_at
1708						248646_at		247856_at
1709						248647_at		247859_at
1710						248649_at		247864_s_at
1711						248650_at		247866_at
1712						248651_at		247867_at
1713						248654_at		247869_at
1714						248659_at		247871_at
1715						248660_at		247872_at
1716						248662_at		247873_at
1717						248663_at		247874_at
1718						248665_at		247875_at
1719						248669_at		247877_at
1720						248670_at		247882_at
1721						248671_at		247883_at
1722						248674_at		247884_at
1723						248676_at		247885_at
1724						248677_at		247886_at
1725						248680_at		247887_at
1726						248683_at		247888_at
1727						248686_at		247889_at
1728						248687_at		247890_at
1729						248688_at		247892_at
1730						248692_s_at		247897_at
1731						248693_at		247898_at
1732						248696_at		247899_at
1733						248697_at		247900_at
1734						248699_at		247903_at
1735						248700_at		247905_at
1736						248702_at		247906_at
1737						248706_at		247907_at
1738						248707_at		247908_at
1739						248715_at		247911_at
1740						248716_at		247912_at
1741						248718_at		247913_at
1742						248719_at		247914_at
1743						248721_at		247916_at
1744						248723_at		247918_at
1745						248724_at		247919_at
1746						248725_at		247921_at
1747						248727_at		247922_at
1748						248728_at		247923_at
1749						248729_at		247925_at
1750						248730_at		247926_at
1751						248733_at		247927_at
1752						248734_at		247928_at
1753						248735_at		247929_at
1754						248737_at		247930_at
1755						248738_at		247933_at
1756						248740_at		247936_at
1757						248742_at		247939_at
1758						248745_at		247941_at
1759						248746_at		247942_at
1760						248756_at		247945_at
1761						248758_at		247946_at
1762						248759_at		247948_at
1763						248760_at		247950_at
1764						248762_at		247952_at
1765						248766_at		247954_at
1766						248768_at		247958_at
1767						248770_at		247959_at
1768						248771_at		247960_at
1769						248774_at		247961_at
1770						248775_at		247965_at
1771						248776_at		247966_at
1772						248778_at		247968_at
1773						248782_at		247969_at
1774						248784_at		247971_at
1775						248785_at		247972_at
1776						248786_at		247973_at
1777						248787_at		247974_at
1778						248794_at		247975_at
1779						248798_at		247977_at
1780						248799_at		247979_at
1781						248803_at		247981_at
1782						248804_at		247982_at
1783						248805_at		247984_s_at
1784						248807_at		247986_at
1785						248813_at		247987_at
1786						248814_at		247988_at
1787						248816_at		247990_at
1788						248817_at		247991_at
1789						248818_at		247993_at
1790						248822_at		247997_at
1791						248823_s_at		247998_at
1792						248825_at		248002_at
1793						248827_at		248003_at
1794						248829_at		248004_at
1795						248832_at		248005_at
1796						248833_at		248007_at
1797						248834_at		248008_at
1798						248836_at		248011_at
1799						248839_at		248012_at
1800						248843_at		248013_at
1801						248845_at		248014_at
1802						248847_at		248015_at
1803						248848_at		248018_at
1804						248856_at		248020_at
1805						248859_at		248022_at
1806						248860_at		248024_at
1807						248863_at		248026_at
1808						248864_at		248028_at
1809						248865_at		248030_at
1810						248868_at		248031_at
1811						248871_at		248034_at
1812						248872_at		248037_at
1813						248873_at		248040_at
1814						248875_at		248041_at
1815						248877_at		248042_at
1816						248880_at		248043_s_at
1817						248884_at		248044_at
1818						248885_at		248045_at
1819						248892_at		248046_at
1820						248893_at		248047_at
1821						248896_at		248048_at
1822						248897_at		248050_at
1823						248900_at		248051_at
1824						248902_at		248052_at
1825						248910_at		248055_at
1826						248911_at		248056_at
1827						248914_at		248058_at
1828						248916_at		248060_at
1829						248919_at		248062_at
1830						248921_at		248063_at
1831						248922_at		248066_at
1832						248923_at		248067_at
1833						248925_at		248068_at
1834						248926_at		248069_at
1835						248929_at		248071_at
1836						248930_at		248072_at
1837						248934_at		248073_at
1838						248937_at		248074_at
1839						248939_at		248076_at
1840						248944_at		248077_at
1841						248946_at		248078_at
1842						248947_at		248079_at
1843						248948_at		248080_at
1844						248949_at		248081_at
1845						248950_at		248084_at
1846						248951_at		248085_at
1847						248952_at		248086_at
1848						248955_at		248087_at
1849						248957_at		248090_at
1850						248958_at		248092_at
1851						248959_at		248094_at
1852						248962_at		248095_at
1853						248963_at		248096_at
1854						248964_at		248099_at
1855						248966_at		248101_at
1856						248968_at		248104_at
1857						248970_at		248106_at
1858						248973_at		248107_at
1859						248975_at		248109_at
1860						248976_at		248110_at
1861						248977_at		248112_at
1862						248978_at		248117_at
1863						248979_at		248120_at
1864						248981_at		248122_at
1865						248984_at		248123_at
1866						248986_at		248125_at
1867						248987_at		248126_at
1868						248992_at		248127_at
1869						248994_at		248128_at
1870						248996_at		248131_at
1871						248998_at		248134_at
1872						249000_at		248137_at
1873						249004_at		248138_at
1874						249005_at		248139_at
1875						249006_at		248141_at
1876						249007_at		248142_at
1877						249009_at		248147_at
1878						249012_at		248149_at
1879						249015_at		248151_at
1880						249016_at		248152_at
1881						249021_at		248156_at
1882						249023_at		248157_at
1883						249024_at		248159_at
1884						249025_at		248160_at
1885						249032_at		248164_at
1886						249033_at		248165_at
1887						249036_at		248169_at
1888						249039_at		248170_at
1889						249040_at		248172_at
1890						249041_at		248175_at
1891						249043_at		248176_at
1892						249044_at		248178_at
1893						249045_at		248182_at
1894						249046_at		248183_at
1895						249047_at		248184_at
1896						249051_at		248189_at
1897						249053_at		248195_at
1898						249057_at		248196_at
1899						249061_at		248197_at
1900						249062_at		248198_at
1901						249063_at		248199_at
1902						249065_at		248202_at
1903						249066_at		248203_at
1904						249067_at		248204_at
1905						249072_at		248206_at
1906						249074_at		248208_at
1907						249075_at		248210_at
1908						249080_at		248212_at
1909						249082_at		248213_at
1910						249083_at		248214_at
1911						249084_at		248215_at
1912						249086_at		248216_at
1913						249091_at		248219_at
1914						249100_at		248220_at
1915						249101_at		248222_at
1916						249102_at		248224_at
1917						249104_at		248225_at
1918						249105_at		248226_at
1919						249106_at		248227_at
1920						249107_at		248228_at
1921						249112_at		248229_at
1922						249113_at		248230_at
1923						249114_at		248232_at
1924						249119_at		248233_at
1925						249121_at		248236_at
1926						249123_at		248238_at
1927						249124_at		248239_at
1928						249133_at		248240_at
1929						249134_at		248241_at
1930						249139_at		248244_at
1931						249140_at		248246_at
1932						249142_at		248250_at
1933						249143_at		248253_at
1934						249144_at		248254_at
1935						249149_at		248255_at
1936						249152_s_at		248258_at
1937						249154_at		248260_at
1938						249156_s_at		248263_at
1939						249159_at		248264_at
1940						249161_at		248266_at
1941						249162_at		248267_at
1942						249163_at		248268_at
1943						249169_at		248269_at
1944						249172_at		248270_at
1945						249173_at		248272_at
1946						249175_at		248273_at
1947						249179_at		248274_at
1948						249181_at		248275_at
1949						249182_at		248277_at
1950						249190_at		248278_at
1951						249191_at		248279_at
1952						249193_at		248284_at
1953						249194_at		248285_at
1954						249197_at		248289_at
1955						249198_s_at		248291_at
1956						249199_at		248293_at
1957						249202_at		248294_at
1958						249203_at		248295_at
1959						249204_at		248297_at
1960						249205_at		248298_at
1961						249206_at		248299_at
1962						249208_at		248300_at
1963						249210_at		248302_at
1964						249212_at		248307_at
1965						249213_at		248309_at
1966						249214_at		248310_at
1967						249215_at		248311_at
1968						249217_at		248312_at
1969						249219_at		248313_at
1970						249220_at		248314_at
1971						249221_at		248315_at
1972						249223_at		248319_at
1973						249224_at		248320_at
1974						249228_at		248321_at
1975						249229_at		248322_at
1976						249230_at		248324_at
1977						249232_at		248325_at
1978						249233_at		248327_at
1979						249236_at		248328_at
1980						249237_at		248329_at
1981						249241_at		248330_at
1982						249242_at		248331_at
1983						249243_s_at		248332_at
1984						249244_at		248333_at
1985						249246_at		248335_at
1986						249248_at		248336_at
1987						249251_at		248338_at
1988						249253_at		248342_at
1989						249254_at		248344_at
1990						249256_at		248345_at
1991						249257_at		248346_at
1992						249258_at		248347_at
1993						249261_at		248348_at
1994						249264_s_at		248349_at
1995						249268_at		248350_at
1996						249269_at		248351_at
1997						249273_at		248353_at
[truncated: 10,687 more rows]
