# Supplementary material for: Co-ordination and divergence of cell-specific transcription and translation of genes in arabidopsis root cells
Source: Ann Bot. 2014 Aug 22;114(6):1109–23. doi: 10.1093/aob/mcu151 (PMC4195562; doi:10.1093/aob/mcu151)
Supplement: Supplementary Data [file supp_mcu151_mcu151supp_text.txt]

SUPPLEMENTARY DATA

Transcriptome dataset- Promoter sequences

promoter SUC2

http://www.ncbi.nlm.nih.gov/nucleotide/1019750?report=genbank&log$=nuclalign&blast_rank=3&RID=R47XCSXM015

>gi|1019750|emb|X79702.1| A.thaliana AtSUC2 gene
GGATCCCCTAAAATCTGGTTTCATATTAATTTCACACACCAAGTTACTTTCTATTATTAACTGTTATAAT
GGACCATGAAATCATTTGCATATGAACTGCAATGATACATAATCCACTTTGTTTTGTGGGAGACATTTAC
CAGATTTCGGTAAATTGGTATTCCCCCTTTTATGTGATTGGTCATTGATCATTGTTAGTGGCCAGACATT
TGAACTCCCGTTTTTTTGTCTATAAGAATTCGGAAACATATAGTATCCTTTGAAAACGGAGAAACAAATA
ACAATGTGGACAAACTAGATATAATTTCAACACAAGACTATGGGAATGATTTTACCCACTAATTATAATC
CGATCACAAGGTTTCAACGAACTAGTTTTCCAGATATCAACCAAATTTACTTTGGAATTAAACTAACTTA
AAACTAATTGGTTGTTCGTAAATGGTGCTTTTTTTTTTTGCGGATGTTAGTAAAGGGTTTTATGTATTTT
ATATTATTAGTTATCTGTTTTCAGTGTTATGTTGTCTCATCCATAAAGTTTATATGTTTTTTCTTTGCTC
TATAACTTATATATATATATGAGTTTACAGTTATATTTATACATTTCAGATACTGATCGGCATTTTTTTT
GGTAAAAAATATATGCATGAAAAACTCAAGTGTTTCTTTTTTAAGGAATTTTTAAATGGTGATTATATGA
ATATAATCATATGTATATCCGTATATATATGTAGCCAGATAGTTAATTATTTGGGGGATATTTGAATTAT
TAATGTTATAATATTCTTTCTTTTGACTCGTCTGGTTAAATTAAAGAACAAAAAAAACACATACTTTTAC
TGTTTTAAAAGGTTAAATTAACATAATTTATTGATTACAAGTGTCAAGTCCATGACATTGCATGTAGGTT
CGAGACTTCAGAGATAACGGAAGAGATCGATAATTGTGATCGTAACATCCAGATATGTATGTTTAATTTT
CATTTAGATGTGGATCAGAGAAGATAAGTCAAACTGTCTTCATAATTTAAGACAACCTCTTTTAATATTT
TCCCAAAACATGTTTTATGTAACTACTTTGCTTATGTGATTGCCTGAGGATACTATTATTCTCTGTCTTT
ATTCTCTTCACACCACATTTAAATAGTTTAAGAGCATAGAAATTAATTATTTTCAAAAAGGTGATTATAT
GCATGCAAAATAGCACACCATTTATGTTTATATTTTCAAATTATTTAATACATTTCAATATTTCATAAGT
GTGATTTTTTTTTTTTTGTCAATTTCATAAGTGTGATTTGTCATTTGTATTAAACAATTGTATCGCGCAG
TACAAATAAACAGTGGGAGAGGTGAAAATGCAGTTATAAAACTGTCCAATAATTACTAACACATTTAAAT
WATCTAAAAAGAGTGTTTCAAAAAAAATTCTTTTGAAATAAGAAAAGTGATAGATATTTTTACGCTTTCG
TCTGAAAATAAAACAATAATAGTTTATTAGAAAAATGTTATCACCGAAAATTATTCTAGTGCCACTCGCT
CGGATCGAAATTCGAAAGTTATATTCTTTCTCTTTACCTAATATAAAAATCACAAGAAAAATCAATCCGA
ATATATCTATCAACATAGTATATGCCCTTACATATTGTTTCTGACTTTTCTCTATCCGAATTTCTCGCTT
CATGGTTTTTTTTTAACATATTCTCATTTAATTTTCATTACTATTATATAACTAAAAGATGGAAATAAAA
TAAAGTGTCTTTGAGAATCGAAACGTCCATATCAGTAAGATAGTTTGTGTGAAGGTAAAATCTAAAAGAT
TTAAGTTCCAAAAACAGAAAATAATATATTACGCTAAAAAAGAAGAAAATAATTAAATACAAAACAGAAA
AAAATAATATACGACAGACACGTGTCACGAAGATACCCTACGCTATAGACACAGCTCTGTTTTCTCTTTT
CTATGCCTCAAGGCTCTCTTAACTTCACTGTCTCCTCTTCGGATAATCCTATCCTTCTCTTCCTATAAAT
ACCTCTCCACTCTTCCTCTTCCTCCACCACTACAACCACCGCAACAACCACCAAAAACCCTCTCAAAGAA
ATCTTTTTTTTCTTACTTTCTTGGTTTGTCAAATATG


ASSOCIATED GENOMIC COORDINATE

AT1G22710 (http://www.arabidopsis.org/servlets/TairObject?type=publication&id=4595)


promoter WOL


http://www.ncbi.nlm.nih.gov/nuccore/AJ278528.1

>gi|11595486|emb|AJ278528.1| Arabidopsis thaliana 
AGTTGGAGCAAAGTTGCTTCTTTTGAGAACCATGCGTTTCTTTCTCTCTTTTGTTCTTGAATTCGCAAAA
ACATGTCCTTTTTCGTCTACAGGTTTCTAGGGTTTGTTTCTGTACTATAAACTATGTTTATGCTCAGATA
TGAACTGGGCACTCAACAATCATCAAGAAGAAGAAGAAGAGCCACGAAGAATTGAAATTTCTGATTCCGA
GTCACTAGAAAACTTGAAAAGCAGCGATTTTTATCAACTGGGTGGTGGTGGTGCTCTGAATTCGTCAGAA
AAGCCGAGAAAGATCGATTTTTGGCGTTCGGGGTTGATGGGTTTTGCGAAGATGCAGCAGCAGCAACAGC
TTCAGCATTCAGTGGCGGTGAAGATGAACAATAATAATAATAACGATCTAATGGGTAATAAAAAAGGGTC
AACTTTCATACAAGAACATCGAGCATTGTTACCAAAAGCTTTGATTCTGTGGATCATCATTGTTGGGTTT
ATAAGCAGTGGGATTTATCAGTGGATGGATGATGCTAATAAGATTAGAAGGGAAGAGGTTTTGGTCAGCA
TGTGTGATCAAAGAGCTAGAATGTTGCAGGATCAATTTAGTGTTAGTGTTAATCATGTTCATGCTTTGGC
TATTCTCGTCTCCACTTTTCATTACCACAAGAACCCTTCTGCAATTGATCAGGAGACATTTGCGGAGTAC
ACGGCAAGAACAGCATTTGAGAGACCGTTGCTAAGTGGAGTGGCTTATGCTGAAAAAGTTGTGAATTTTG
AGAGGGAGATGTTTGAGCGGCAGCACAATTGGGTTATAAAGACAATGGATAGAGGAGAGCCTTCACCGGT
TAGGGATGAGTATGCTCCTGTTATATTCTCTCAAGATAGTGTCTCTTACCTTGAGTCACTCGATATGATG
TCAGGCGAGGAGGATCGTGAGAATATTTTGCGAGCTAGAGAAACCGGAAAAGCTGTCTTGACTAGCCCTT
TTAGGTTGTTGGAAACTCACCATCTCGGAGTTGTGTTGACATTCCCTGTCTACAAGTCTTCTCTTCCTGA
AAATCCGACTGTCGAAGAGCGTATTGCAGCCACTGCAGGGTACCTTGGTGGTGCGTTTGATGTGGAGTCT
CTAGTCGAGAATTTACTTGGTCAGCTTGCTGGTAACCAAGCAATAGTTGTGCATGTGTATGATATCACCA
ATGCATCAGATCCACTTGTCATGTATGGTAATCAAGATGAAGAAGCCGACAGATCTCTCTCTCATGAGAG
CAAGCTCGATTTTGGAGACCCCTTCAGGAAACATAAGATGATATGCAGGTACCACCAAAAGGCACCAATA
CCGTTGAATGTGCTCACAACTGTGCCATTGTTCTTTGCGATTGGTTTCTTGGTGGGTTATATACTGTATG
GTGCAGCTATGCACATAGTAAAAGTCGAAGATGATTTCCATGAAATGCAAGAGCTTAAAGTTCGAGCAGA
AGCTGCTGATGTCGCTAAATCGCAGTTTCTTGCTACCGTGTCTCACGAGATCAGGACACCAATGAATGGC
ATTCTCGGAATGCTTGCTATGCTCCTAGATACAGAACTAAGCTCGACACAGAGAGATTACGCTCAAACCG
CTCAAGTATGTGGTAAAGCTTTGATTGCATTGATAAATGAGGTTCTTGATCGCGCCAAGATTGAAGCTGG
AAAGCTGGAGTTGGAATCAGTACCATTTGATATCCGTTCAATATTGGATGATGTCCTTTCTCTATTCTCT
GAGGAGTCAAGGAACAAAAGCATTGAGCTCGCGGTTTTCGTTTCAGACAAAGTACCAGAGATAGTCAAAG
GAGATTCAGGGAGATTTAGACAGATAATCATAAACCTTGTTGGAAATTCGGTTAAATTCACAGAGAAAGG
ACATATCTTTGTTAAAGTCCATCTTGCGGAACAATCAAAAGATGAATCTGAACCGAAAAATGCATTGAAT
GGTGGAGTGTCTGAAGAAATGATCGTTGTTTCCAAACAGTCAAGTTACAACACATTGAGCGGTTACGAAG
CTGCTGATGGTCGGAATAGCTGGGATTCATTCAAGCATTTGGTCTCTGAGGAGCAGTCATTATCGGAGTT
TGATATTTCTAGCAATGTTAGGCTTATGGTTTCAATCGAAGACACGGGTATTGGAATCCCTTTAGTTGCG
CAAGGCCGTGTGTTTATGCCGTTTATGCAAGCAGATAGCTCGACTTCAAGAAACTATGGAGGTACTGGTA
TTGGTTTGAGTATAAGCAAGTGTCTTGTTGAACTTATGCGTGGTCAGATAAATTTCATAAGCCGGCCTCA
TATTGGAAGCACGTTCTGGTTCACGGCTGTTTTAGAGAAATGCGATAAATGCAGTGCGATTAACCATATG
AAGAAACCTAATGTGGAACACTTGCCTTCTACTTTTAAAGGAATGAAAGCTATAGTTGTTGATGCTAAGC
CTGTTAGAGCTGCTGTGACTAGATACCATATGAAAAGACTCGGAATCAATGTTGATGTCGTGACAAGTCT
CAAAACCGCTGTTGTTGCAGCTGCTGCGTTTGAAAGAAACGGTTCTCCTCTCCCAACAAAACCGCAACTT
GATATGATCTTAGTAGAGAAAGATTCATGGATTTCAACTGAAGATAATGACTCAGAGATTCGTTTATTGA
ATTCAAGAACCAACGGAAACGTTCATCACAAGTCTCCGAAACTAGCTCTATTCGCAACAAACATCACAAA
TTCGGAGTTCGACAGAGCTAAATCCGCAGGATTTGCAGATACGGTAATAATGAAACCGTTAAGAGCAAGC
ATGATTGGGGCGTGTCTGCAACAAGTTCTCGAGCTGAGAAAAACAAGACAACAACATCCAGAAGGATCAT
CACCCGCAACTCTCAAGAGCTTGCTTACAGGGAAGAAGATTCTTGTGGTTGATGATAATATAGTTAACAG
GAGAGTAGCTGCAGGAGCTCTCAAGAAATTTGGAGCAGAAGTGGTTTGTGCAGAGAGTGGTCAAGTTGCT
TTGGGTTTGCTTCAGATTCCACACACTTTCGATGCTTGCTTCATGGATATTCAAATGCCACAGATGGACG
GATTTGAAGCAACTCGTCAGATAAGAATGATGGAGAAGGAAACTAAAGAGAAGACAAATCTCGAATGGCA
TTTACCGATTCTAGCGATGACTGCGGATGTGATACACGCGACCTACGAGGAATGTCTGAAAAGTGGGATG
GATGGTTACGTCTCCAAACCTTTTGAAGAAGAGAATCTCTATAAATCCGTTGCCAAATCATTCAAACCTA
ATCCTATCTCACCTTCGTCGTAATCCAATCTTCCGGCGAGTTTTTTTTCTCTCTCCGCAGCCGGAAGAGT
GGACCGATTCTGCTGATTGATATGCATTTTGGTTTCTGTACATACAGTAGGTTCACAATCTAGAGATTTT
GAAGGTTTTTTTTTCTTTCACCGAAGTAATGTAGCTTGCCATGACTAGTGTATGTTGTTAAACGACAACG
TCTAAGACGACGGTTCAGTGTTGATCTTAGCGTAAGTATTAATCCCACGGGATCGTTTGTACTGTATCAG
ATTTGGTTAGTCGTTTAAACATTGTAATGTTCTAATAATAACTTTTCCAT


ASSOCIATED GENOMIC COORDINATE

AT2G01830.2

http://www.arabidopsis.org/servlets/TairObject?name=AT2G01830&type=locus


promoter GL2


http://www.ncbi.nlm.nih.gov/nuccore/NM_001198514.1 (NCBI link)

>gi|334184031|ref|NM_001198514.1| 
TTTATATCATTCCAACATAATTCATATTAAAGTTAGTAGCTGAAATTGGAAGGCTGATATATTTTCCATA
ATTCAAATTTGAATTTTGCTCATCATATATATATGTATATATTAAAAATCGAATATTAAGAAGAAAAATG
AAGTCGATCGATGGCTGCCAATGCTGTAGCTGGCCATGTTTTAAACTACTCAATTCAAAGAAGCTAGCTA
GGGACAGGATTTGTATGTCAATGGCCGTCGACATGTCTTCCAAACAACCCACCAAAGACTTTTTCTCCTC
TCCAGCCCTCTCTCTATCTCTCGCTGGGATATTCCGGAATGCATCCTCCGGCAGCACCAACCCTGAGGAG
GATTTCCTGGGCAGAAGAGTAGTTGACGATGAGGATCGCACTGTGGAGATGAGCAGCGAGAACTCAGGAC
CCACGAGATCCAGATCAGAGGAGGATTTGGAGGGTGAGGATCACGACGATGAGGAGGAGGAAGAGGAGGA
CGGCGCAGCTGGAAACAAGGGCACTAATAAGAGAAAGAGGAAGAAGTATCATCGTCACACCACCGATCAG
ATCAGACACATGGAAGCGCTATTCAAAGAGACACCACATCCGGACGAGAAGCAAAGACAGCAGCTGAGCA
AGCAACTAGGGCTGGCCCCTCGCCAGGTCAAGTTCTGGTTCCAAAACCGCCGCACACAGATCAAGGCTAT
TCAAGAACGGCACGAGAACTCCCTGCTCAAGGCGGAACTAGAGAAGCTGCGAGAGGAAAACAAAGCCATG
AGGGAGTCTTTTTCCAAGGCTAATTCCTCCTGCCCCAACTGCGGAGGAGGCCCCGATGATCTCCACCTCG
AAAACTCCAAACTGAAAGCCGAGCTCGATAAGCTTCGTGCAGCTCTTGGACGCACTCCCTATCCCCTGCA
GGCTTCATGCTCCGACGATCAAGAACACCGTCTCGGCTCTCTCGATTTCTACACGGGCGTCTTTGCCCTC
GAGAAGTCCCGTATTGCCGAGATTTCTAACCGAGCCACCCTTGAACTCCAGAAGATGGCCACCTCAGGCG
AACCTATGTGGCTCCGCAGCGTTGAGACTGGCCGTGAGATTCTCAACTACGATGAGTACCTCAAGGAGTT
TCCCCAAGCGCAAGCCTCTTCGTTTCCTGGAAGGAAAACCATCGAAGCATCTAGAGATGCGGGGATTGTG
TTTATGGACGCACATAAACTTGCCCAGAGTTTCATGGACGTGGGACAATGGAAAGAGACATTTGCATGCT
TGATCTCAAAGGCTGCAACGGTCGATGTTATCCGGCAAGGCGAAGGGCCTTCACGGATCGACGGGGCTAT
TCAGCTGATGTTCGGAGAGATGCAGCTGCTCACTCCGGTCGTCCCCACAAGAGAAGTGTACTTCGTGAGA
AGCTGCCGGCAGCTGAGCCCTGAGAAATGGGCAATAGTGGACGTCTCGGTCTCCGTGGAGGACAGCAACA
CGGAGAAGGAGGCTTCTCTTCTGAAATGTCGAAAACTCCCCTCCGGTTGCATCATCGAGGACACCTCCAA
CGGTCACTCCAAGGTCACCTGGGTGGAGCACCTCGACGTGTCTGCATCCACAGTTCAGCCTCTCTTCCGC
TCCTTAGTCAACACCGGTTTGGCCTTTGGGGCTCGACACTGGGTCGCCACCCTTCAGCTCCATTGCGAAC
GCCTTGTCTTCTTCATGGCTACCAACGTCCCCACCAAAGACTCTCTCGGAGTTACAACTCTTGCCGGGAG
AAAGAGTGTGCTGAAGATGGCTCAGAGAATGACACAAAGCTTCTACCGCGCCATTGCTGCATCAAGCTAC
CATCAATGGACCAAAATCACCACCAAAACTGGACAAGACATGCGGGTTTCTTCCAGGAAGAACCTTCATG
ATCCTGGCGAGCCCACGGGAGTCATTGTCTGCGCTTCTTCTTCGCTGTGGTTACCTGTTTCTCCAGCTCT
TCTCTTCGATTTCTTTAGAGATGAAGCTCGTCGGCATGAGTGGGATGCTTTGTCAAACGGAGCTCATGTT
CAGTCTATTGCAAACTTATCCAAGGGACAAGACAGAGGCAACTCAGTGGCAATCCAGACAGTGAAATCGA
GAGAAAAGAGCATATGGGTGCTGCAAGACAGCAGCACTAACTCGTATGAGTCGGTGGTGGTATACGCTCC
CGTAGATATAAACACGACACAGCTGGTGCTCGCGGGACATGATCCAAGCAACATCCAAATCCTCCCCTCT
GGATTCTCAATCATACCTGATGGAGTAGAGTCACGGCCACTGGTAATAACGTCTACACAAGACGACAGAA
ACAGCCAAGGAGGGTCGCTCCTGACACTCGCCCTCCAAACCCTCATCAACCCTTCTCCTGCAGCAAAGCT
GAATATGGAGTCTGTGGAATCCGTGACAAACCTCGTCTCAGTCACACTACACAACATTAAGAGAAGTCTA
CAAATCGAAGATTGCTGATGACAAGTCACAGCAGATATTATTTACCTATATATAATTATATGATAATGTA
TAGCAGCAGTGCATTAAAGTTTTGTACAAAAACGACCAGCTCTCTCTTCTCCAATCCTATTATTATCCAA
CACCTTTTTGGTCCATTCCATTGGCAAATGAACCATAACAAGAGGAGCAAGAACCGTAGAATTAGCAGAA
ACAAAAGTCGGATCACTGAGACCACAAGCACACAGTAGCAACAGAAACATATTAATTCACATTCTAAATG
TAACTGGAGGTGAAGATGAAGTAAGAGCAAACAATTGGTAGTCGGAAACAATCAGATTGAAAACACACTC
ATGGCATAAGCAATGAAATCACAAAAGCATTCCATAAATTACACTGGTTCCGGGATACACAACAAACAAA
CAGAAGCAGAGCAAAAAAAAGACGG

ASSOCIATED GENOMIC COORDINATE

AT1G79840 

http://www.arabidopsis.org/servlets/TairObject?id=28310&type=locus
http://www.arabidopsis.org/servlets/TairObject?type=publication&id=3964


promoter SCR

Transcriptome

http://www.ncbi.nlm.nih.gov/nuccore/U62798.1

>gi|1497986|gb|U62798.1|ATU62798 Arabidopsis thaliana SCARECROW (SCARECROW1) gene
CCTTATTTATAACCATGCAATCTCACGACCAACAACCCTTCAATCTCCATGGCGGAATCCGGCGATTTCA
ACGGTGGTCAACCTCCTCCTCATAGTCCTCTGAGAACAACTTCTTCCGGTAGTAGCAGCAGCAACAACCG
TGGTCCTCCTCCTCCTCCTCCTCCTCCTTTAGTGATGGTGAGAAAAAGATTAGCTTCCGAGATGTCTTCT
AACCCTGACTACAACAACTCCTCTCGTCCTCCTCGCCGTGTCTCTCACCTTCTTGACTCCAACTACAATA
CTGTCACACCACAACAACCACCGTCTCTTACGGCGGCGGCTACTGTATCTTCTCAACCAAACCCACCACT
CTCTGTTTGTGGCTTCTCTGGTCTTCCCGTTTTTCCTTCAGACCGTGGTGGTCGGAATGTTATGATGTCC
GTACAACCAATGGATCAAGACTCTTCATCTTCTTCTGCTTCACCTACTGTATGGGTTGACGCCATTATCA
GAGACCTTATCCATTCCTCAACTTCAGTCTCTATTCCTCAACTTATCCAAAACGTTAGAGACATTATCTT
CCCTTGTAACCCAAATCTCGGTGCTCTTCTTGAATACAGGCTCCGATCTCTCATGCTCCTTGATCCTTCC
TCTTCCTCTGACCCTTCTCCTCAAACTTTCGAACCTCTCTATCAGATCTCCAACAATCCTTCTCCTCCAC
AACAGCAACAGCAGCACCAACAACAACAACAACAGCATAAGCCTCCTCCTCCTCCGATTCAGCAGCAAGA
AAGAGAAAATTCTTCTACCGATGCACCACCGCAACCAGAGACAGTGACGGCCACTGTTCCCGCCGTCCAA
ACAAATACGGCGGAGGCTTTAAGAGAGAGGAAGGAAGAGATTAAGAGGCAGAAGCAAGACGAAGAAGGAT
TACACCTTCTCACATTGCTGCTACAGTGTGCTGAAGCTGTCTCTGCTGATAATCTCGAAGAAGCAAACAA
GCTTCTTCTTGAGATCTCTCAGTTATCAACTCCTTACGGGACCTCAGCGCAGAGAGTAGCTGCTTACTTC
TCGGAAGCTATGTCAGCGAGATTACTCAACTCGTGTCTCGGAATTTACGCGGCTTTGCCTTCACGGTGGA
TGCCTCAAACGCATAGCTTGAAAATGGTCTCTGCGTTTCAGGTCTTTAATGGGATAAGCCCTTTAGTGAA
ATTCTCACACTTTACAGCGAATCAGGCGATTCAAGAAGCATTTGAGAAAGAAGACAGTGTACACATCATT
GACTTGGACATCATGCAGGGACTTCAATGGCCTGGTTTATTCCACATTCTTGCTTCTAGACCTGGAGGAC
CTCCACACGTGCGACTCACGGGACTTGGTACTTCCATGGAAGCTCTTCAGGCTACAGGGAAACGTCTTTC
GGATTTCACAGATAAGCTTGGCCTGCCTTTTGAGTTCTGCCCTTTAGCTGAGAAAGTTGGAAACTTGGAC
ACTGAGAGACTCAATGTGAGGAAAAGGGAAGCTGTGGCTGTTCACTGGCTTCAACATTCTCTTTATGATG
TCACTGGCTCTGATGCACACACTCTCTGGTTACTCCAAAGGTAAAATAAACATTACCTTTTAATCACTCT
TTATCTATAAATTATTTTAAGATTATATAGGAAAGATATGTTCTAAAAAGCTGGCTTTTTTGGTTAATGA
TTGGGGAATGAACAGATTAGCTCCTAAAGTTGTGACAGTAGTGGAGCAAGATTTGAGCCACGCTGGTTCT
TTCTTAGGAAGATTTGTAGAGGCAATACATTACTACTCTGCACTCTTTGACTCACTGGGAGCAAGCTACG
GCGAAGAGAGTGAAGAGAGACATGTCGTGGAACAGCAGCTATTATCGAAAGAGATACGGAATGTATTAGC
GGTTGGAGGACCATCGAGAAGCGGTGAAGTGAAGTTTGAGAGCTGGAGGGAGAAAATGCAACAATGTGGG
TTTAAAGGTATATCTTTAGCTGGAAATGCAGCTACACAAGCGACTCTACTGTTGGGAATGTTTCCTTCGG
ATGGTTACACTTTGGTTGATGATAATGGTACACTTAAGCTTGGATGGAAAGATCTTTCGTTACTCACTGC
TTCAGCTTGGACGCCTCGTTCTTAGTTTTCTTCTCCTTTTTCACAAACAATGTGCCCATAAAT


ASSOCIATED GENOMIC COORDINATE

AT3G54220.1

http://www.arabidopsis.org/servlets/TairObject?name=AT3G54220&type=locus

----------------------------------------------------------------------------------------------------------------------------------------------------------------------------------------------------------------------------------------------

TRANSLATOME PROMOTER SEQUENCES 

promoter SUC2

PRIMER SEQUENCES

SUC2 fw CACCAAGTTACTTTCTATTATTAACTGTTATAATGG
SUC2 rev ATTTGACAAACCAAGAAAGTAAGAAAAAAAAG

ASSOCIATED GENOMIC COORDINATE
At1g22710


>gi|240254421:8032971-8035071 Arabidopsis thaliana chromosome 1, complete sequence reverse complement
CACCAAGTTACTTTCTATTATTAACTGTTATAATGGACCATGAAATCATTTGCATATGAA
CTGCAATGATACATAATCCACTTTGTTTTGTGGGAGACATTTACCAGATTTCGGTAAATT
GGTATTCCCCCTTTTATGTGATTGGTCATTGATCATTGTTAGTGGCCAGACATTTGAACT
CCCGTTTTTTTGTCTATAAGAATTCGGAAACATATAGTATCCTTTGAAAACGGAGAAACA
AATAACAATGTGGACAAACTAGATATAATTTCAACACAAGACTATGGGAATGATTTTACC
CACTAATTATAATCCGATCACAAGGTTTCAACGAACTAGTTTTCCAGATATCAACCAAAT
TTACTTTGGAATTAAACTAACTTAAAACTAATTGGTTGTTCGTAAATGGTGCTTTTTTTT
TTTGCGGATGTTAGTAAAGGGTTTTATGTATTTTATATTATTAGTTATCTGTTTTCAGTG
TTATGTTGTCTCATCCATAAAGTTTATATGTTTTTTCTTTGCTCTATAACTTATATATAT
ATATGAGTTTACAGTTATATTTATACATTTCAGATACTTGATCGGCATTTTTTTTGGTAA
AAAATATATGCATGAAAAACTCAAGTGTTTCTTTTTTAAGGAATTTTTAAATGGTGATTA
TATGAATATAATCATATGTATATCCGTATATATATGTAGCCAGATAGTTAATTATTTGGG
GGATATTTGAATTATTAATGTTATAATATTCTTTCTTTTGACTCGTCTGGTTAAATTAAA
GAACAAAAAAAACACATACTTTTACTGTTTTAAAAGGTTAAATTAACATAATTTATTGAT
TACAAGTGTCAAGTCCATGACATTGCATGTAGGTTCGAGACTTCAGAGATAACGGAAGAG
ATCGATAATTGTGATCGTAACATCCAGATATGTATGTTTAATTTTCATTTAGATGTGGAT
CAGAGAAGATAAGTCAAACTGTCTTCATAATTTAAGACAACCTCTTTTAATATTTTCCCA
AAACATGTTTTATGTAACTACTTTGCTTATGTGATTGCCTGAGGATACTATTATTCTCTG
TCTTTATTCTCTTCACACCACATTTAAATAGTTTAAGAGCATAGAAATTAATTATTTTCA
AAAAGGTGATTATATGCATGCAAAATAGCACACCATTTATGTTTATATTTTCAAATTATT
TAATACATTTCAATATTTCATAAGTGTGATTTTTTTTTTTTTTGTCAATTTCATAAGTGT
GATTTGTCATTTGTATTAAACAATTGTATCGCGCAGTACAAATAAACAGTGGGAGAGGTG
AAAATGCAGTTATAAAACTGTCCAATAATTTACTAACACATTTAAATATCTAAAAAGAGT
GTTTCAAAAAAAATTCTTTTGAAATAAGAAAAGTGATAGATATTTTTACGCTTTCGTCTG
AAAATAAAACAATAATAGTTTATTAGAAAAATGTTATCACCGAAAATTATTCTAGTGCCA
CTCGCTCGGATCGAAATTCGAAAGTTATATTCTTTCTCTTTACCTAATATAAAAATCACA
AGAAAAATCAATCCGAATATATCTATCAACATAGTATATGCCCTTACATATTGTTTCTGA
CTTTTCTCTATCCGAATTTCTCGCTTCATGGTTTTTTTTTAACATATTCTCATTTAATTT
TCATTACTATTATATAACTAAAAGATGGAAATAAAATAAAGTGTCTTTGAGAATCGAACG
TCCATATCAGTAAGATAGTTTGTGTGAAGGTAAAATCTAAAAGATTTAAGTTCCAAAAAC
AGAAAATAATATATTACGCTAAAAAAGAAGAAAATAATTAAATACAAAACAGAAAAAAAT
AATATACGACAGACACGTGTCACGAAGATACCCTACGCTATAGACACAGCTCTGTTTTCT
CTTTTCTATGCCTCAAGGCTCTCTTAACTTCACTGTCTCCTCTTCGGATAATCCTATCCT
TCTCTTCCTATAAATACCTCTCCACTCTTCCTCTTCCTCCACCACTACAACCACCGCAAC
AACCACCAAAAACCCTCTCAAAGAAATTTCTTTTTTTTCTTACTTTCTTGGTTTGTCAAA
T


-------------------------------------------------------

promoter WOL

PRIMER SEQUENCES

WOL fw CACCTACTGTCTCTAAGCGCACG
WOL rev CTGAGCTACAACAATAGAGAACAAAAGAAG

ASSOCIATED GENOMIC COORDINATE
At2g01830


>gi|240254678:367432-369575 Arabidopsis thaliana chromosome 2, complete sequence reverse complement
GTTCCTAAAATCCATTTGAATATTCAAAAACTTCTCTCAAATATCATGTAGTTATAGAAG
CTACTGTCTCTAAGCGCACGAGAGAAAGCTACACAACCCACGTCAGTTTCCATCTACACA
TATAAGGTAATAATAATATTTTCATGTATCTTTAATAATAGCTCTATGTTTTTTTCTGTA
TTTTTCATTATAAAACTCATAACTATGTTATCATTTAATATGGTACTAATTTAATGGGAT
TGATTTACTATTGCCTCAAACATGTAATAATTTAATGATTTTTTGTTTTTAACGTTTTTA
GAAATTCATGAGCATTTTAAATTTGTGGTTAGGTCATAACAATTTGCTATTACAAAAAAA
AGAAACACTCTAAATAATATAAAAAATAGTTTACCGTATAATACTAGTAGTAAATAAATA
ATTTGATTGTTATTCATAAATTTTGAATTCTAAAATCTCCTGAATCAACTCATGCAATTG
TCTTAAGAATTACACGTGGATAAATCATGGGCTTATGAGTCAGGCCCATTTAACCGGGGT
ATTTTCGTAGTTAAGAGACTAGAATGGTGGGTATTTCAGGTAAAAGGTCTATGGGGCCAG
ATCTGCGCTTTGTCGCGATGTCATTATCGCCAAAGATATGCGATAGCGACTCTCGTACAA
AGTCTCTCACTCACCTATATTTTTTGTTTTCTTATATTTCAACAAAAAAACGTTTTATTT
TCCTTTTGGTGTAAGTAAAAAAACAAAACAAAACGTTTTATTTCTAAAGTTCAGAAAACT
TATTTATACCAAGGAAAAAATAGATAATAAATTTTGAGAAGTTGGTGACTATATATTACT
TCACTTATTCAAGAAATTTAAACATGGTAAATGTTACTTTAAATGTTAAATGATGTATAA
GAAATGTAATGAAATTGAATAAATGTAGTTTTAAAGATGTTTTAATTAGTAAGACAAACC
TAGTTAGTGTCACAATAATTATATTTTTTTTTTTGTCATCCAAAATTATTAAAGCTCAAG
TAAACCAATCCTGAGGGATATTATTTACAAATGTGATATGATGCGGTTCGGTGCGGATCT
TCCGCGCCAAATTATACGCTTTTATATTAGCATTATAAAAAATTATAGATAAAGAGAAGT
TTGTGAATTCTTCATTGTCGCTTTGCAATTTCTCTAAATACACAGTAAATACCGACAATT
CGGTTAGAGAAAATATATCTATTTCGTATAATAATGTTAACTTTGAGGAGATTTTGGGTA
AAATAATAACTTTTGTTGGATGGATCATATCATGAGCCATTAAGAAAAAGTCCAAAACTT
TTCTTCTTCAAAGTTGGACTCAAGTTAGAAAAAGAAAAAAGAGCTAGAGAGATATAAAAA
TGAAAAGAAAGTTCATGGCAAAAAACTGATATAGACAGAGACACAGAGAGAGAGAAACGT
ATCTGAAGAAAATCTAAAAAATTCGATTCAATTTTTTTCTTACTTTTAAAAGCAAAAAAT
CTCACTAAAACAAAAGAAGAAGAAAGAAGAAAGAAAATGGAATACCTACATTTGAAGTGA
TGAGAAGAGATTTTGTGTATAATAATAATGCAATGTTCAATCCTCTCACAACTCATTACA
GGTAACTAAAATAATTTCTCCATGTGCTTGCTTATTAGTCGTTCTTCCTAATGTTATGTT
TCTCTCTGTGTTCTTTCTTTCTTTGGTCAAAGCTTTAATTTTTTTTCTATTGTTGGATTT
GAGACAGTGAACATAGCTATGTTCTTGTTCCAATAATAAACAATCACGCCTGTAAAGAGC
TTATGATTGATTAGTGTGTTTTTTAGTATTAATTAATTTCTCTGACAATAATTACTTAGT
TTTTAATTCTTCTCTGTAAGAAACCTTTGGAAACTGAGCAAAGTTGCTTCTTTTGAGAAC
CATGCGTTTCTTTCTCTCTTTTGTTCTTGAATTCGCAAAAACATGTCCTTTTTCGTCTAC
AGGTTTCTAGGGTTTGTTTCTGTACTATAAACTATGTTTATGGTAACATTCTTAATCATA
ACTACACTACCAATGCTTTTATGTTATATGTATGCAAAAAAGGCTCTAACTTTTGTTTTC
TTTCACTATTGTTTCTTCTTTTGTTCTCTATTGTTGTAGCTCAG


----------------------------------------------------------

promoter GL2

PRIMER SEQUENCES

GL2 fw CACCGTTTCCTTCACTATACGTCTTCGTCC
GL2 rev CTGTCCCTAGCTAGCTTCTTTGC

ASSOCIATED GENOMIC COORDINATE
At1g79840


>gi|240254421:30035467-30037518 Arabidopsis thaliana chromosome 1, complete sequence
GTTTCCTTCACTATACGTCTTCGTCCATTTACGTACGTATTATACGGACGGTTTAAGCTACTATATCTAT
ATTGTTAACAATGTAACTGTTGAGATATATCTTGCAATAATATGTCATGGTGTATGCATACGATAATATG
AATCAATGTTTGAAATCTTGACGTGCCCGTGATACAATAAGATGATCAAAATTTCAAATTTTGTCAAATA
TTAAAACAACATACACATACACATGTGTCCAGGTGGCATTATAAAATGTATATATGGTGGATATAGAGAG
AGAGGGAGATGCGTATAGTGAATAGGAAAGTAAGTAATAAAGAGAGGGTGGAGGAATTGGAAAGGGGTTG
GAGGCAAACCCATAAAGAGCATTCATTTCCTTTTAAGGTCGCTGAAATTAATGAGTAACGATCGGTCAAT
GCCTCTCGCTGACCTTTTTCTTTTTTTACAACAACAAATAAAAATAAAATAAATTTCGACGTCTCTTTCC
GCTGCTGAATTACATTTGTTGAATTAATTTTCTCTGCTTACGTACGTCTTCTAAACTTTCTCTATCCGAA
TTCTTTTTTAACTTTCTAACTTATATTCAACAACTCTTCTTTCCTGCCTTTACCGTTAGTCTAATTGTTT
TCCTAATACTGCTACGTACATACCCCTACTATACTAGTCAGTGTATTAGATTCGATTGGGATTAATCCAG
GAATATAGATATCCCATTAGTTTTTATAAAAATATTGGAAGAGGACAAGTCTCAAGCAATTTAGGGTTCC
ATGTAGCGCTGCAATATACTGTTAGTAACTCTCTCTTACCCATATATTGTATATGCTAATTCTTATCAAA
TATATATATATGCTTCTCCCAGAGTCCCAGTTTCCTATAATCCTGACGCAATTATACTAATAGAGCCAAG
TTTACATAATAAAGTATATATGATTAATAGATAGGGTTTCTTATTAAGCCATATCTTAAATTAAGATGTG
ATGATAGCGTTTTGTATAAGTTACCAATTGTTTGAAAGAAGAGATCATCACAATAATAAATCATAAGTAG
TAGTATATAGTAATAAATAAATACACAAGTCATAATAAGAGTAATGAGAGGATAATTAAGGAGGGAAGAA
GAAAGCAGAAAATGCGGTTGGAGAATTAGGTGCTAAAAGTTAGTTGAGTCCATCTCAGTATCTAACGGTC
AACTCTCTCTCTCTCTAGAGAAAACAATTAAGAAATCTGACATACACATATGTCTCTCTCTCTCTCTCTC
TCTAGTCTATACACACAATTCAATTAAAGAAGAGACAGAGAAGTTCGTCTTTTTTGTTTTTATACCCTTA
AATCAATCATGCAATTGTAACCCTTCCTTCTTATTCTCATTCCTTCCCCCCCTGTCTACAGTAATCTATA
GCAACGCCATTATGTACTACTTTTAACGGATAATTTGCTCATGTTTCAATATGGCTTCATTGTATATATG
TTCAAGTTCTTCTCAATCCTTTATATCATTCCAACATAATTCATATTAAAGTTAGTAGCTGAAATTGGAA
GGCTGATATATTTTCCATAATTCAAATTTGAATTTTGCTCATCATATATATATGTATATATTAAAAATCG
AATATTAAGAAGAAAAATGAAGTCGATCGATGGCTGCCAATGCTGTAGCTGGCCATGTTTTAAACTACTC
AATTGTCGGATTGAAGTATAGCCAAAATATATAAAACCGTAAAAGGACTAAATATAATAATATAATAGGT
ATTAATTAATTAAAACTAATTAATTATAAAAGAAGCACCTAAAAGTCAAGAGCAGTAGAGAAATGGAAGA
AATATCTGAAAAACGACCGCTTATATATATATGTATCATTGGAATTGAAGAGGCTATATATATATATATA
TATATATATATCGATCTTAGCTTATATATTAATTGAAAGTACATTTTGGTGTATAAGTAATTAAAGAAGA
AAGAAAAAAAGAGAGATAATATATAAGGAAGAAGGAGTGCGAGGAGAAGAGGGAAGAGATCATAATTAAG
CAAAGAAGCTAGCTAGGGACAG

-----------------------------------------------------------

promoter SCR

PRIMER SEQUENCES

SCR fw CACCGGATAAGGGATAGAGGAAGAGG
SCR rev GGAGATTGAAGGGTTGTTGGTCG


ASSOCIATED GENOMIC COORDINATE

At3g54220

>gi|240255695:20068432-20070549 Arabidopsis thaliana chromosome 3, complete sequence reverse complement
GGAGATTGAAGGGTTGTTGGTCGTGAGATTGCATGGTTATAAATAAGGTAAGAAAAGGGT
TAAATCCAAAATCGAAAATTTCCAAACAGAAAAAGGTTTGGTAGTAGAAAAGCTAGACTC
TTTTATCAATGGTGGGATTCTTAAATTACTTGATCGTCTTCACGATCTCCGATGAGGAGA
AAAAGCAAAAACTCAGTGAGGGGGTGAGAATTTGGAAGGATGTGGGTTGGAGATGAATCC
CGGAAAAAGGGGTTAGGGGTAATTGAGGAGGACGAGGAGGACAGTGAAGCCTGGCCGTAT
CTAAGTCGTCTTCCACCTTTCGAATTATTGTGAATGTCGCTTCGTACATTTAATGACTCT
TTCTATCTCTATTCATCTTAACTCTTTCTCTCTCTGTTTCTGTTTTTTTCTTCTTAATTA
ATTTGAGTTTTGAAAAATAATAAAAATGGGAAGAGATTAGGTGGGTGATCGGAAAATGTT
CGTCGTTGTGTGTTTGACGTCTTCCGTTTGCCGATCCATTTCGTTTCTTCTTGACCTCTC
TCTCGAACTAACCACAAGAAGATAATATTTTGTTTGTTTGGTCTATAATAATAGAGCTCT
ATTTCGTGGAACCGGTACAATATATAACAAAATTTCAGAATATTATGATGTATGACAAAG
TTAATAAATTATGGAATATCAAAATTGTTGAATAATGAAAAAGATGATCTTGCTAATTAC
AAAATTGAGTAGTAAATGATGTAAATAAAATGTCAGATTCAGTTCATTATGTGAAATGAA
TGGGTTTCTATTCTATAGAGCTACATGAGTTGGATTCATAAACCGATTTATTAGTTATGG
TCATATGGAGTCAGCAGGTTGCACCACTAGTCATTTGATTTAGGTTTGGTATGAGAGATG
GGATGAAGAAGTCTCTCACACAATCAAAGTGTGGTACGATGTGCTTACTAAGATGGGGCA
CCAACTTGCAATTTTGTGCTAAAATTAGAAAGATGGTATTCCTTAAACCGTACTAATCTA
AAGAGAGGAGAAAAATAAAGGAATCCAAGTAAAGATTTAGACAAAACAAGGATAAGAAAA
GGGAAAAAGCATTAGTCCCCTTGTATATTAGTATCATATTAAAGGCATTTTACTTGAGAG
GAATTGGACAAGACGTAGAGCTAAAACAGTAAATAACAAAAAAGGAAAAAGATGCACATG
TTTTGATGAGAGGCCATTACATACATACACCAACTGTCAAACCCCAGTTCCCGATAAAAT
CTGAAACTAGTGTTTGACATTTTGCTTTCATCTGCATCCTCATCTTTTCCCTTTTGTTCT
TTTTTTAACAATTTTTAGAAAATTTGCTATTATTATATTATTTTTCTTACAAAGTTTTGG
ACCTGTTTGACTGACAATTTTTAGACTTTTGTACGTCAAACACTAGCCCCATGGCCAATT
TAATAATCGCATGGCAGTGAACCCAAGAAGAAACCATCCACGCTTTCTACGATCTTATTT
TTTCTTCTCCTTTTTCACTTCAAATTATTTTTTATTACTTCTCTTCACAACACAAACACA
CGGCTCAATATGAAAGTTTCTCAGCGTAAAAAGCTGAATGTCTTTCTCCAAGTCCATATT
TGAATAGTCTTTTCTGCCCTTTTAGACTTAATTTGTTAATTTTTGAGTGATCTTAACGAA
TACCATGTACTATTATACACAAAAAATGTGAAATGTATTTTACTACATAGTTTTTTTTAA
TACTCTTTATCTTCAATTTAACTGATATTAAGGATTTTCCCAAAATTTATCCAATTTTAA
GAAAGTATATAAAATATTTTAATATATCTTAGAACACCATTTATTAACATCAAAGTCTCT
ATAATAGAAATGCTCATTAAAACCAAAATAAAAATGAAATGTTTGTAAATCACAAATGCA
CTTAAACAATATCTAGCAATAGCATACATTATAAAATAATTCTAACATTACATAGCCCAA
ATGCAAATATCTGTTTGGCAACAAAAACCTTAAAAAGTCTCTTGTTGGCAAAGCGCTACA
GAGTTACAGTTTATAGGCCCATTAAGGCCCATCAAAAGGTTTCTGATAAACAAAGTCCTC
TTCCTCTATCCCTTATCC


-----------------------------------------------------------
